# Supplementary material for: Aquilaria sinensis leaf tea affects the immune system and increases sleep in zebrafish
Source: Front Pharmacol. 2023 Nov 16;14:1246761. doi: 10.3389/fphar.2023.1246761 (PMC10687561; doi:10.3389/fphar.2023.1246761)
Supplement: Supplementary file 1 [file Table2.XLSX]

## Sheet: Sheet1
Index	Q1 (Da)	Q3 (Da)	Molecular weight (Da)	Formula	Ionization model	Compounds	Class I	Class II	CAS	Level	ASLT-1	ASLT-2	ASLT-3	QC01	QC02	QC03	cpd_ID	kegg_map
Wbjp005910	285.07	285.07	284.068	C16H12O5	[M+H]+	peganoneⅠ	Quinones	Anthraquinone	-	3	5.30027e+08	4.51902e+08	5.30616e+08	5.62927e+08	5.61809e+08	5.6028e+08	-	-
Saln003159	407.1	287.05	408.106	C19H20O10	[M-H]-	Iriflophenone 2-Glucoside	Others	Others	-	3	1.79086e+08	1.73883e+08	1.80655e+08	1.7466e+08	1.58367e+08	1.62235e+08	-	-
Saln003418	407.1	287.06	408.106	C19H20O10	[M-H]-	4-(Beta-D-Glucopyranosyloxy)-2,4',6-Trihydroxybenzophenone	Others	Others	-	1	1.72141e+08	1.72494e+08	1.79487e+08	1.67054e+08	1.62669e+08	158059546	-	-
Lmxp011770	279.159	149.023	278.152	C16H22O4	[M+H]+	Diisobutyl phthalate*	Phenolic acids	Phenolic acids	84-69-5	3	1.26702e+08	9.19559e+07	1.04797e+08	9.60831e+07	1.15263e+08	9.38632e+07	C15205	-
pmb1650	279.23	149.13	278.225	C18H30O2	[M+H]+	Octadeca-11E,13E,15Z-trienoic acid	Lipids	Free fatty acids	25575-00-2	3	1.0625e+08	1.08598e+08	9.05048e+07	106591606	1.0917e+08	9.87723e+07	-	-
Zbzp011453	279.16	149.03	278.152	C16H22O4	[M+H]+	de-O-methyllasiodiplodin	Quinones	Quinones	-	3	9.6648e+07	9.61205e+07	9.47365e+07	8.27844e+07	1.01986e+08	9.95531e+07	-	-
MWSHC20164	279.16	149.02	278.152	C16H22O4	[M+H]+	Dibutyl phthalate*	Phenolic acids	Phenolic acids	84-74-2	3	6.95665e+07	7.57609e+07	7.46506e+07	7.25293e+07	8.81534e+07	68073882	-	-
Lhhp120812	279.16	149.02	278.152	C16H22O4	[M+H]+	Methylillicinone F	Lignans and Coumarins	Coumarins	-	1	6.95665e+07	7.57609e+07	7.46506e+07	7.25293e+07	8.81534e+07	68073882	-	-
Qmyp010714	423.09	303.05	422.085	C19H18O11	[M+H]+	Patuloside A	Flavonoids	Other Flavonoids	-	3	7.05119e+07	6.91125e+07	7.1168e+07	6.37187e+07	6.95255e+07	6.88022e+07	-	-
MWSHY0185	423.09	303.05	422.085	C19H18O11	[M+H]+	Isomangiferin	Flavonoids	Other Flavonoids	24699-16-9	1	7.19703e+07	68665325	6.9155e+07	6.62095e+07	6.87216e+07	6.81763e+07	C16979	-
MW0002641	152.11	81.03	151.1	C9H13NO	[M+H]+	L-Phenylalaninol	Amino acids and derivatives	Amino acids and derivatives	-	3	5.58287e+07	4.42505e+07	6.41725e+07	5.32747e+07	5.4584e+07	5.26306e+07	-	-
MA10039641	341.11	89.02	342.116	C12H22O11	[M-H]-	D-Lactose	Others	Saccharides	63-42-3	1	5.39485e+07	4.99756e+07	5.28595e+07	5.09153e+07	5.18935e+07	5.34603e+07	C01970	-
mws5038	341.109	89.0249	342.116	C12H22O11	[M-H]-	Isomaltulose	Others	Saccharides	13718-94-0	1	5.2993e+07	5.15716e+07	5.0422e+07	4.82697e+07	5.39573e+07	5.21765e+07	C01742	-
Zahp012577	280.26	81.07	279.256	C18H33NO	[M+H]+	Octadecadienamide	Alkaloids	Alkaloids	-	1	4.34727e+07	4.60686e+07	4.69509e+07	5.04466e+07	4.9508e+07	4.95578e+07	-	-
mws1587	132.1	86.1	131.095	C6H13NO2	[M+H]+	L-Norleucine*	Amino acids and derivatives	Amino acids and derivatives	327-57-1	1	4.72179e+07	4.02182e+07	4.81534e+07	4.53378e+07	4.49495e+07	4.48739e+07	C01933	-
MWS04555g	132.1	86.1	131.095	C6H13NO2	[M+H]+	D-Allo-Isoleucine*	Amino acids and derivatives	Amino acids and derivatives	1509-35-9	1	4.6135e+07	3.9316e+07	4.82786e+07	4.34646e+07	4.50705e+07	4.38497e+07	-	-
pmp001285	149.02	65.04	148.016	C8H4O3	[M+H]+	Phthalic anhydride	Phenolic acids	Phenolic acids	85-44-9	3	5.30445e+07	3.70743e+07	4.22078e+07	4.15836e+07	5.11349e+07	4.23892e+07	-	-
mws0258	132.102	86.0964	131.095	C6H13NO2	[M+H]+	L-Isoleucine*	Amino acids and derivatives	Amino acids and derivatives	73-32-5	1	4.44494e+07	3.83217e+07	4.55466e+07	4.33442e+07	4.32331e+07	4.3487e+07	C00407	ko00280,ko00290,ko00460,ko00960,ko00966,ko00970,ko01100,ko01110,ko01210,ko01230,ko02010
MWSslk097	195.06	163.04	194.058	C10H10O4	[M+H]+	Dimethyl phthalate	Phenolic acids	Phenolic acids	131-11-3	3	4.6218e+07	3.47416e+07	4.49481e+07	4.24395e+07	4.40712e+07	4.3846e+07	C11233	-
pmb0981	348.07	136.06	347.063	C10H14N5O7P	[M+H]+	Adenosine 5'-monophosphate	Nucleotides and derivatives	Nucleotides and derivatives	61-19-8	3	4.15213e+07	4.01483e+07	4.20434e+07	3.98254e+07	4.02248e+07	3.96291e+07	C00020	ko00230,ko00908,ko01100,ko01110,ko01232,ko01240
mws0260	175.12	116.07	174.112	C6H14N4O2	[M+H]+	L-Arginine	Amino acids and derivatives	Amino acids and derivatives	74-79-3	1	4.84602e+07	2.49767e+07	4.93411e+07	2.75786e+07	2.7673e+07	2.71922e+07	C00062	ko00220,ko00261,ko00330,ko00470,ko00970,ko01100,ko01110,ko01230,ko02010
Walp006011	246.24	88.08	245.236	C14H31NO2	[M+H]+	2-Aminotetradecane-1,4-diol	Lipids	Sphingolipids	-	1	3.29917e+07	4.15824e+07	3.92051e+07	3.48812e+07	3.43864e+07	3.47647e+07	-	-
Ladp002110	206.04	160.04	205.037	C10H7NO4	[M+H]+	4-hydroxy-2-oxo-1,2-dihydroquinoline-3-carboxylic acid	Alkaloids	Quinoline alkaloids	73776-24-6	1	3.79022e+07	3.35928e+07	4.08901e+07	4.07074e+07	4.02864e+07	4.07324e+07	-	-
Wcdp005264	246.24	88.08	245.236	C14H31NO2	[M+H]+	Tetradecasphinganine	Others	Others	-	3	3.26992e+07	3.95179e+07	3.87112e+07	3.38929e+07	3.47039e+07	3.37274e+07	-	-
pmp001036	585.14	567.13	584.138	C25H28O16	[M+H]+	Neomangiferin	Flavonoids	Other Flavonoids	64809-67-2	3	3.38056e+07	2.72001e+07	4.60407e+07	4.65004e+07	4.76135e+07	4.67735e+07	-	-
zjbp120812	425.22	365.19	424.21	C22H32O8	[M+H]+	Scutebarbolide C	Terpenoids	Ditepenoids	-	2	3.25041e+07	3.49509e+07	3.12222e+07	34130892	3.66119e+07	3.48577e+07	-	-
Wbkp012886	425.21	365.19	424.21	C22H32O8	[M+H]+	(1S,3R,3a1S,8R,10S,11aS)-1,5,10-trihydroxy-3,3a1,8,11a-tetramethyl-2,11-dioxohexadecahydrodibenzo[de,g]chromen-4-yl acetate	Terpenoids	Ditepenoids	-	3	3.39478e+07	3.26762e+07	3.17028e+07	3.35116e+07	3.41758e+07	3.35021e+07	-	-
MWS04412	175.12	70.07	174.137	C8H18N2O2	[M+H]+	N(6),N(6)-Dimethyl-L-lysine	Amino acids and derivatives	Amino acids and derivatives	2259-86-1	2	3.81145e+07	2.24296e+07	3.54229e+07	3.79914e+07	3.75938e+07	3.88238e+07	-	-
Lmgp005640	479.12	317.07	478.111	C22H22O12	[M+H]+	Isorhamnetin-3-O-Galactoside; Cacticin	Flavonoids	Flavonols	6743-92-6	2	3.32689e+07	2.70706e+07	3.25546e+07	3.34439e+07	3.34204e+07	3.27944e+07	-	-
Zmyn005026	283.26	283.26	284.272	C18H36O2	[M-H]-	16-Methylheptadecanoic acid	Lipids	Free fatty acids	2724-58-5	2	1.61613e+07	3.69421e+07	3.79877e+07	2.95674e+07	4.71926e+07	4.33088e+07	C20356	-
pme1178	284.1	152.06	283.092	C10H13N5O5	[M+H]+	Guanosine	Nucleotides and derivatives	Nucleotides and derivatives	118-00-3	1	3.2932e+07	2.54701e+07	3.05738e+07	2.8079e+07	2.75853e+07	2.80359e+07	C00387	ko00230,ko01100,ko01232,ko02010
Lmjp003044	479.118	317.062	478.111	C22H22O12	[M+H]+	Isorhamnetin-3-O-Glucoside*	Flavonoids	Flavonols	5041-82-7	1	3.02328e+07	2.69372e+07	3.16582e+07	3.14082e+07	3.24923e+07	3.13811e+07	-	-
Hmcp002207	479.12	317.06	478.111	C22H22O12	[M+H]+	Isorhamnetin-7-O-glucoside (Brassicin)*	Flavonoids	Flavonols	6743-96-0	1	3.03659e+07	2.68278e+07	3.13595e+07	3.19083e+07	3.29194e+07	3.21163e+07	-	-
MWS0442	527.16	365.1	504.169	C18H32O16	[M+Na]+	Maltotriose	Others	Saccharides	1109-28-0	2	2.7783e+07	3.14357e+07	2.81379e+07	2.616e+07	2.96508e+07	2.88664e+07	C01835	ko02010
pmb0484	104.107	60.0808	104.107	C5H14NO+	[M]+	Choline	Alkaloids	Alkaloids	62-49-7	3	2.94001e+07	3.01516e+07	2.75151e+07	2.84692e+07	2.96469e+07	2.78888e+07	C00114	ko00260,ko00564,ko01100,ko02010
mws1489	283.26	283.26	284.272	C18H36O2	[M-H]-	Stearic Acid	Lipids	Free fatty acids	57-11-4	2	1.44209e+07	3.51444e+07	3.74374e+07	2.90359e+07	4.31784e+07	4.13238e+07	C01530	ko00061,ko01040,ko01100
Lmbn000198	133.01	71.01	134.022	C4H6O5	[M-H]-	3-Dehydro-L-Threonic Acid	Others	Saccharides	-	1	2.98182e+07	2.52701e+07	3.05555e+07	2.98056e+07	2.93691e+07	2.85168e+07	C03064	ko00053,ko01100
Hmmp001310	188.071	118.065	187.063	C11H9NO2	[M+H]+	3-Indoleacrylic acid	Alkaloids	Plumerane	1204-06-4	3	3.03205e+07	2.3323e+07	3.09871e+07	2.98352e+07	2.9134e+07	2.82111e+07	C21283	-
Smcp001137	188.07	118.06	187.063	C11H9NO2	[M+H]+	naphthisoxazol A	Alkaloids	Alkaloids	-	1	3.02963e+07	2.38131e+07	3.0316e+07	2.91769e+07	2.94358e+07	2.83154e+07	-	-
Hmgp002327	188.07	118.06	187.063	C11H9NO2	[M+H]+	3-amino-2-naphthoic acid	Alkaloids	Alkaloids	-	1	2.93877e+07	2.36218e+07	3.10334e+07	2.8784e+07	2.86174e+07	2.83136e+07	-	-
Hmyp008708	285.08	242.06	284.068	C16H12O5	[M+H]+	Izalpinin	Flavonoids	Flavonols	480-14-8	1	2.9381e+07	2.28103e+07	31367504	3.40066e+07	3.33979e+07	3.37488e+07	-	-
Lahp001956	188.07	118.07	187.063	C11H9O2N	[M+H]+	Pyran[3,4-b]indole-2-ketone	Alkaloids	Plumerane	-	1	2.97478e+07	2.29538e+07	3.04159e+07	2.93874e+07	2.81039e+07	2.87712e+07	-	-
MWSHY0196	285.076	242.06	284.068	C16H12O5	[M+H]+	Genkwanin (Apigenin 7-methyl ether)*	Flavonoids	Flavones	437-64-9	1	2.92646e+07	2.21733e+07	3.04363e+07	3.37002e+07	3.32085e+07	3.37354e+07	C10046	-
Lmzp002365	465.14	303.09	464.132	C22H24O11	[M+H]+	Hesperetin-7-O-glucoside	Flavonoids	Flavanones	31712-49-9	3	2.81274e+07	2.43913e+07	2.8929e+07	3.10838e+07	3.34715e+07	3.1585e+07	C16422	ko00941
Lahp002608	188.07	118.07	187.063	C11H9NO2	[M+H]+	3,5-Dihydro-2H-Furo[3,2-C]Quinolin-4-One	Alkaloids	Quinoline alkaloids	-	1	2.86794e+07	2.23704e+07	3.0063e+07	2.9407e+07	2.80406e+07	2.89541e+07	-	-
Wcdn000434	341.11	59.01	342.116	C12H22O11	[M-H]-	5-{[3,4-dihydroxy-2,5-bis(hydroxymethyl)oxolan-2-yl]oxy}-2-(hydroxymethyl)oxane-2,3,4-triol	Others	Saccharides	-	1	2.64353e+07	2.39886e+07	2.78623e+07	2.43073e+07	2.50737e+07	2.36171e+07	-	-
Wahp004841	465.14	303.09	464.131	C22H24O11	[M+H]+	Homeriodictyol-7-O-β-O-glucoside	Flavonoids	Flavanones	-	3	2.68225e+07	2.23588e+07	2.81719e+07	3.01114e+07	3.0881e+07	3.1799e+07	-	-
Lmcp005089	313.11	121.07	312.1	C18H16O5	[M+H]+	6,8-Dihydroxy-2-[2-(4-methoxyphenyl)ethyl]chromone	Others	Chromone	-	2	2.69048e+07	2.14558e+07	2.87439e+07	2.6027e+07	2.65121e+07	2.59637e+07	-	-
Wcdp010432	280.26	245.23	279.256	C18H33NO	[M+H]+	Linoleamide	Others	Others	3999-01-7	1	2.39908e+07	2.60478e+07	2.62388e+07	2.63671e+07	2.71901e+07	2.79985e+07	-	-
pme0519	341.11	119.03	342.116	C12H22O11	[M-H]-	D-Sucrose	Others	Saccharides	57-50-1	1	2.55869e+07	2.59073e+07	2.40756e+07	2.40032e+07	2.27719e+07	2.43464e+07	C00089	ko00052,ko00500,ko01100,ko01110,ko02010
zjbp110811	329.1	313.07	328.095	C18H16O6	[M+H]+	6,8-dihydroxy-2-[2-(3-methoxy-4-hydroxyphenyl)ethyl]chromone	Others	Chromone	-	2	2.84984e+07	1.79187e+07	2.87949e+07	3.01652e+07	2.72696e+07	2.98828e+07	-	-
Wbmn009020	313.18	283.02	314.188	C20H26O3	[M-H]-	7-Oxodehydroabietic acid	Terpenoids	Ditepenoids	18684-55-4	2	2.64988e+07	2.07161e+07	2.79698e+07	2.98058e+07	2.92631e+07	3.05535e+07	-	-
mws0470	117.019	73.0295	118.027	C4H6O4	[M-H]-	Methylmalonic acid*	Organic acids	Organic acids	516-05-2	1	2.5522e+07	2.15761e+07	2.64493e+07	2.47358e+07	2.40027e+07	2.49081e+07	C02170	ko00240,ko00280,ko00640,ko01100
mws0227	132.102	86.0964	131.095	C6H13NO2	[M+H]+	L-Leucine*	Amino acids and derivatives	Amino acids and derivatives	61-90-5	1	2.5579e+07	2.03678e+07	2.74062e+07	2.45375e+07	2.42909e+07	2.48869e+07	C00123	ko00280,ko00290,ko00966,ko00970,ko01100,ko01110,ko01210,ko01230,ko02010
Lmtp007267	313.11	121.07	312.1	C18H16O5	[M+H]+	5,8-Dihydroxy-2-[2-(4'-methoxyphenethyl)]chromone	Others	Chromone	128922-70-3	1	2.53217e+07	1.99143e+07	2.79612e+07	2.41662e+07	2.50412e+07	2.59124e+07	-	-
mws0192	117.02	73.03	118.027	C4H6O4	[M-H]-	Succinic acid*	Organic acids	Organic acids	110-15-6	1	2.49977e+07	2.12738e+07	2.55112e+07	2.39556e+07	2.36539e+07	2.42261e+07	C00042	ko00020,ko00190,ko00250,ko00310,ko00350,ko00360,ko00620,ko00630,ko00640,ko00650,ko00760,ko00920,ko01100,ko01110,ko01200
mws0264	341.11	119.03	342.116	C12H22O11	[M-H]-	D-Trehalose	Others	Saccharides	99-20-7	1	2.44431e+07	2.58481e+07	2.04184e+07	2.05573e+07	2.16214e+07	2.01857e+07	C01083	ko00500,ko01100,ko01110,ko02010
Ybmn004904	137.02	93.04	138.032	C7H6O3	[M-H]-	p-hydroxy-benzoic acid	Phenolic acids	Phenolic acids	-	2	2.41282e+07	2.01401e+07	2.49563e+07	2.18183e+07	2.10688e+07	2.24866e+07	-	-
mws0254	156.08	110.07	155.07	C6H9N3O2	[M+H]+	L-Histidine	Amino acids and derivatives	Amino acids and derivatives	71-00-1	1	2.4715e+07	1.95034e+07	2.47559e+07	2.33621e+07	23711387	2.26384e+07	C00135	ko00340,ko00410,ko00470,ko00970,ko01100,ko01110,ko01230,ko02010
Yamp007259	287.09	167.03	286.084	C16H14O5	[M+H]+	(S)-3-(4-hydroxyphenyl)-5,7-dimethoxyisobenzofuran-1(3H)-one	Flavonoids	Other Flavonoids	-	3	2.49134e+07	1.91825e+07	2.46107e+07	2.31224e+07	2.32269e+07	2.38904e+07	-	-
MWSHY0089	287.091	167.035	286.084	C16H14O5	[M+H]+	5,4'-Dihydroxy-7-methoxyflavanone (Sakuranetin)	Flavonoids	Flavanones	2957-21-3	3	2.50095e+07	1.93145e+07	2.41678e+07	2.39029e+07	2.43049e+07	2.43597e+07	C09833	ko00941,ko01110
Lmsn000381	341.109	89.0244	342.116	C12H22O11	[M-H]-	D-Maltose	Others	Saccharides	69-79-4	1	1.94793e+07	2.35965e+07	2.53264e+07	2.42129e+07	2.44258e+07	2.29503e+07	C01971	-
Cmsp008121	287.09	167.03	286.084	C16H14O5	[M+H]+	7-O-Methylnaringenin	Flavonoids	Flavanones	-	1	2.48984e+07	1.91056e+07	2.43778e+07	2.39036e+07	2.38503e+07	2.39474e+07	-	-
Wayn000597	515.12	111.01	516.133	C18H28O17	[M-H]-	Citric acid-1-O-diglucoside	Organic acids	Organic acids	-	1	2.41382e+07	2.01009e+07	2.27492e+07	2.14308e+07	2.13445e+07	2.21853e+07	-	-
pmp001287	120.08	103.05	119.073	C8H9N	[M+H]+	N-Benzylmethylene isomethylamine	Alkaloids	Alkaloids	-	3	2.34662e+07	1.83487e+07	2.39079e+07	2.23299e+07	2.30119e+07	2.25853e+07	-	-
pme1975	103	59.01	104.011	C3H4O4	[M-H]-	Malonic acid	Organic acids	Organic acids	141-82-2	3	2.0157e+07	2.42089e+07	2.07694e+07	8.02118e+06	7.47734e+06	7.66635e+06	C00383	ko00061,ko00240,ko00410,ko01100,ko01212
Lmbp007051	313.11	137.06	312.1	C18H16O5	[M+H]+	6-Hydroxy-2-[2-(3'-methoxy-4'-hydroxyphenylethyl)]chromone*	Others	Chromone	-	1	2.26713e+07	1.83984e+07	2.3656e+07	2.05867e+07	2.14872e+07	2.1746e+07	-	-
pmb0736	493.134	331.081	492.127	C23H24O12	[M+H]+	Tricin-7-O-Glucoside	Flavonoids	Flavones	32769-01-0	3	2.17214e+07	1.93097e+07	2.3374e+07	2.21499e+07	2.20953e+07	2.15712e+07	-	-
zjbp110810	329.1	313.08	328.095	C18H16O6	[M+H]+	6,8-dihydroxy-2-[2-(3'-hydroxy-4'-methoxyphenyl)ethyl]chromone	Others	Chromone	-	1	2.19677e+07	1.80917e+07	2.39283e+07	2.57675e+07	2.60632e+07	2.52629e+07	-	-
Lazp004089	579.17	285.08	578.164	C27H30O14	[M+H]+	Kakkanin	Flavonoids	Isoflavones	-	3	2.23665e+07	1.88039e+07	2.25451e+07	2.22119e+07	2.09811e+07	2.11936e+07	-	-
zjbp110807	313.11	137.06	312.1	C18H16O5	[M+H]+	6-hydroxy-2-[2-(3-hydroxy-4-methoxyphenyl)ethyl]chromone	Others	Chromone	-	1	2.24436e+07	1.75821e+07	2.31119e+07	1.97403e+07	2.14551e+07	2.19668e+07	-	-
MW0138745	553.12	433.08	494.106	C22H22O13	[M+CH3COO]-	Laricitrin 3-glucoside	Flavonoids	Flavones	-	3	2.31348e+07	1.75495e+07	2.15037e+07	1.99945e+07	1.96841e+07	1.97485e+07	-	-
Zbxp006600	579.17	285.08	578.163	C27H30O14	[M+H]+	Acacetin-O-galactoside-xyloside	Flavonoids	Flavones	-	2	2.05261e+07	1.86557e+07	2.25113e+07	2.15056e+07	2.17442e+07	2.06508e+07	-	-
Lmbp007167	313.107	137.06	312.1	C18H16O5	[M+H]+	Aquilarone I	Others	Chromone	-	3	2.16736e+07	1.82052e+07	2.17355e+07	2.08322e+07	2.14596e+07	2.14545e+07	-	-
zjbp110806	313.11	137.06	312.1	C18H16O5	[M+H]+	6-hydroxy-7-methoxy-2-[2-(4'-hydroxyphenyl)ethyl]chromone*	Others	Chromone	-	1	2.23995e+07	1.66244e+07	2.22589e+07	1.8895e+07	1.93383e+07	2.01365e+07	-	-
mws0576	103.04	59.01	104.047	C4H8O3	[M-H]-	3-Hydroxybutyric acid	Organic acids	Organic acids	300-85-6	2	2.01689e+07	2.20013e+07	1.86429e+07	6.22773e+06	6.2179e+06	6.52117e+06	C01089	ko00650,ko01100
MWS04455	132.065	86.0607	131.058	C5H9NO3	[M+H]+	Cis-L-3-hydroxyproline*	Amino acids and derivatives	Amino acids and derivatives	567-35-1	3	1.89704e+07	2.22361e+07	1.89483e+07	1.83557e+07	2.01965e+07	2.07895e+07	-	-
zjbp110805	313.11	137.06	312.1	C18H16O5	[M+H]+	6-hydroxy-2-[2-(3-methoxy-4-hydroxyphenyl)ethyl]chromone*	Others	Chromone	-	1	2.11243e+07	1.68916e+07	2.20447e+07	1.97932e+07	1.98293e+07	2.04656e+07	-	-
Lajp005753	493.13	331.08	492.127	C23H24O12	[M+H]+	5,3'-dihydroxy-6,7,4'-trimethoxyflavone-8-O-β-D-glucoside	Flavonoids	Flavones	-	3	2.05422e+07	1.68385e+07	2.03994e+07	1.88915e+07	1.98572e+07	2.00695e+07	-	-
Zmmp002106	120.08	77.04	119.07	C3H9N3O2	[M+H]+	4-methyl-1,5,2,3-dioxadiazinan-2-amine	Nucleotides and derivatives	Nucleotides and derivatives	-	2	2.09762e+07	1.621e+07	2.02698e+07	1.95472e+07	1.91772e+07	1.95475e+07	-	-
Hmgp002238	493.14	331.08	492.127	C23H24O12	[M+H]+	Jaceosidin-7-O-Glucoside	Flavonoids	Flavones	25474-11-7	3	1.91966e+07	1.82614e+07	1.96032e+07	2.12155e+07	2.07739e+07	2.11598e+07	-	-
Hamp011640	256.26	102.09	255.256	C16H33NO	[M+H]+	Hexadecanamide	Alkaloids	Alkaloids	629-54-9	1	2.08929e+07	1.29904e+07	2.2511e+07	2.45287e+07	2.42281e+07	2.65557e+07	-	-
Latp011219	149.1	121.06	148.088	C10H12O	[M+H]+	3,5-Dimethyl-2,3-dihydrobenzofuran	Others	Others	-	3	2.21425e+07	1.65333e+07	1.74426e+07	1.58988e+07	1.8991e+07	1.84821e+07	-	-
pmf0516	421.08	301.05	422.085	C19H18O11	[M-H]-	Mangiferin	Flavonoids	Other Flavonoids	4773-96-0	3	1.96296e+07	1.75429e+07	1.83859e+07	1.79916e+07	1.92683e+07	1.92568e+07	C10077	-
pmp001110	535.14	517.13	534.137	C25H26O13	[M+H]+	Apigenin-6-C-xyloside-8-C-arabinoside	Flavonoids	Flavones	-	2	1.87109e+07	1.83654e+07	1.82884e+07	1.77693e+07	1.89813e+07	1.85614e+07	-	-
Lmfn004093	435.13	315.09	436.137	C21H24O10	[M-H]-	Phloretin-4'-O-glucoside (Trilobatin)	Flavonoids	Chalcones	4192-90-9	2	1.91837e+07	1.57482e+07	2.04257e+07	1.87183e+07	1.80252e+07	1.85158e+07	-	-
Cmyp007180	181.12	107.09	180.115	C11H16O2	[M+H]+	Dihydroactinidiolide	Others	Lactones	17092-92-1	1	19092639	1.53007e+07	1.97454e+07	1.87845e+07	1.86326e+07	1.85374e+07	-	-
Wasn000528	337.08	277.06	338.085	C12H18O11	[M-H]-	2-O-α-D-Glucopyranosyl-L-ascorbic acid	Others	Vitamin	129499-78-1	1	1.80108e+07	1.72277e+07	1.88934e+07	1.82595e+07	1.92833e+07	1.83828e+07	C18339	-
Lmbp004842	333.13	137.06	332.126	C18H20O6	[M+H]+	Rel-(5R,6S,7R)-5,6,7,8-Tetrahydro-5,6,7-trihydroxy-2-[2-(4-methoxyphenyl)ethyl]-4H-1-benzopyran-4-one	Others	Chromone	-	1	1.24412e+07	17807710	22438410	1.19543e+07	1.15287e+07	1.04424e+07	-	-
mws0749	137.02	93.03	138.032	C7H6O3	[M-H]-	4-Hydroxybenzoic acid	Phenolic acids	Phenolic acids	99-96-7	2	1.81376e+07	1.60989e+07	1.83041e+07	1.77669e+07	1.6488e+07	1.77782e+07	C00156	ko00130,ko00790,ko01100,ko01110,ko01240
MWSmce548	118.09	58.07	117.079	C5H11NO2	[M+H]+	Betaine	Alkaloids	Alkaloids	107-43-7	3	1.74473e+07	1.64918e+07	1.81733e+07	1.65623e+07	1.72286e+07	1.74373e+07	C00719	ko00260,ko01100,ko02010
zjbp111014	333.13	137.06	332.126	C18H20O6	[M+H]+	tetrahydrochromone B	Others	Chromone	-	1	1.19566e+07	17881135	21984985	1.18955e+07	1.10646e+07	1.05549e+07	-	-
Lmcp004714	343.12	137.06	342.11	C19H18O6	[M+H]+	6-Hydroxy-7-Methoxy-2-[2-(3'-Hydroxy-4'-Methoxyphenyl)Ethyl]Chromone	Others	Chromone	-	1	1.77391e+07	1.45775e+07	1.91193e+07	1.68084e+07	1.74868e+07	1.78034e+07	-	-
Lahp004593	493.13	331.08	492.127	C23H24O12	[M+H]+	Flavoyadorinin A	Flavonoids	Flavonols	-	1	1.72967e+07	1.48593e+07	1.86605e+07	1.84194e+07	1.91128e+07	1.8647e+07	-	-
MW0139149	477.1	315.05	478.111	C22H22O12	[M-H]-	Nepitrin	Flavonoids	Flavones	569-90-4	3	1.7261e+07	1.5295e+07	1.79422e+07	1.70842e+07	1.68486e+07	1.71697e+07	-	-
Walp004906	262.24	88.08	261.23	C14H31NO3	[M+H]+	2-Aminotetradecane-1,11,13-triol	Lipids	Sphingolipids	-	1	1.45942e+07	1.77508e+07	1.79878e+07	1.63439e+07	1.66171e+07	1.62432e+07	-	-
pmp000579	463.12	301.07	462.116	C22H22O11	[M+H]+	Diosmetin-7-O-galactoside	Flavonoids	Flavones	-	2	1.70797e+07	1.49652e+07	1.75419e+07	1.65382e+07	1.70868e+07	1.71365e+07	-	-
pme1598	463.12	301.07	464.132	C22H24O11	[M-H]-	Hesperetin-5-O-glucoside	Flavonoids	Flavanones	69651-80-5	3	1.67971e+07	1.51768e+07	1.71593e+07	1.48597e+07	1.52087e+07	1.54224e+07	-	-
mws0856	463.09	301.04	464.096	C21H20O12	[M-H]-	Quercetin-4'-O-glucoside (Spiraeoside)*	Flavonoids	Flavonols	20229-56-5	2	1.71928e+07	1.48633e+07	1.69476e+07	1.47949e+07	1.35303e+07	1.52241e+07	-	-
pmp001106	595.17	577.16	594.159	C27H30O15	[M+H]+	Vitexin-2''-O-glucoside	Flavonoids	Flavones	61360-94-9	1	1.75321e+07	1.55437e+07	1.55445e+07	1.60702e+07	1.71573e+07	1.48452e+07	C04024	ko00944
Wcdp010708	263.24	81.07	262.23	C18H30O	[M+H]+	(2E,9E,12E,15E)-octadeca-2,9,12,15-tetraen-1-ol	Others	Others	-	3	1.56979e+07	1.68883e+07	1.60028e+07	1.67058e+07	1.64155e+07	1.73053e+07	-	-
Wcdp006912	274.28	88.08	273.267	C16H35NO2	[M+H]+	Lauryldiethanolamine	Others	Others	1541-67-9	2	1.48979e+07	1.6549e+07	1.67155e+07	1.64857e+07	1.6123e+07	1.61517e+07	-	-
mws1329	463.09	301.04	464.096	C21H20O12	[M-H]-	Quercetin-7-O-glucoside*	Flavonoids	Flavonols	491-50-9	2	1.54533e+07	1.47648e+07	1.76623e+07	1.52147e+07	1.42681e+07	1.53613e+07	C12639	-
Hmgp002189	463.13	301.07	462.116	C22H22O11	[M+H]+	Hispidulin-7-O-glucoside(Homoplantaginin)	Flavonoids	Flavones	17680-84-1	2	1.54695e+07	1.46877e+07	1.7609e+07	1.64959e+07	1.73359e+07	1.6758e+07	C17762	-
mws1073	595.17	457.13	594.159	C27H30O15	[M+H]+	Apigenin-6,8-di-C-glucoside (Vicenin-2)	Flavonoids	Flavones	23666-13-9	1	1.71632e+07	1.53714e+07	1.49943e+07	1.53725e+07	1.53113e+07	1.53539e+07	C10195	-
Walp007043	274.27	88.08	273.267	C16H35NO2	[M+H]+	2-Aminohexadecane-1,4-diol	Lipids	Sphingolipids	-	1	1.45603e+07	1.67087e+07	1.61476e+07	1.56261e+07	1.57239e+07	1.58134e+07	-	-
Lmjp003655	463.12	301.08	462.116	C22H22O11	[M+H]+	6-C-MethylKaempferol-3-glucoside	Flavonoids	Flavones	-	2	1.64385e+07	1.39815e+07	1.67371e+07	1.66728e+07	1.72481e+07	1.56027e+07	-	-
Lmbp008637	297.11	121.06	296.105	C18H16O4	[M+H]+	Aquilarone H	Others	Chromone	-	1	1.67626e+07	1.28513e+07	1.71735e+07	1.53439e+07	1.57829e+07	1.55164e+07	-	-
pmp000413	433.11	283.06	432.106	C21H20O10	[M+H]+	Genistein-8-C-glucoside	Flavonoids	Isoflavones	66026-80-0	3	1.61057e+07	1.52199e+07	1.49764e+07	1.63251e+07	15484085	1.65339e+07	C10420	-
Lmtp008303	297.11	121.07	296.105	C18H16O4	[M+H]+	6-Hydroxy-2-[2-(4-methoxyphenyl)ethyl]chromone	Others	Chromone	125092-36-6	1	1.61389e+07	1.25748e+07	1.74701e+07	1.53314e+07	1.53809e+07	1.5525e+07	-	-
Wasn005803	491.12	315.07	492.127	C23H24O12	[M-H]-	Protocatechuic acid 4-O-(6''-O-Feruloyl)Glucoside	Phenolic acids	Phenolic acids	-	2	1.67991e+07	1.14423e+07	1.75818e+07	1.5793e+07	1.6172e+07	1.59382e+07	-	-
MW0112985	515.12	389.09	516.127	C25H24O12	[M-H]-	4,5-Dicaffeoylquinic acid	Phenolic acids	Phenolic acids	57378-72-0	3	1.54018e+07	1.4847e+07	1.54527e+07	1.33896e+07	1.37307e+07	1.47036e+07	-	-
pme1109	152.06	135.03	151.049	C5H5N5O	[M+H]+	Guanine	Nucleotides and derivatives	Nucleotides and derivatives	73-40-5	2	1.57114e+07	1.36459e+07	1.60104e+07	1.56094e+07	1.55506e+07	1.58272e+07	C00242	ko00230,ko01100,ko01232
Lamn006238	477.13	315.09	478.147	C23H26O11	[M-H]-	3,9-dihydroeucomnalin glucoside	Flavonoids	Other Flavonoids	-	2	1.60356e+07	1.39495e+07	1.52752e+07	1.44266e+07	1.61747e+07	1.54149e+07	-	-
pma2987	142.1	124.09	141.09	C6H11N3O	[M+H]+	Histidinol	Alkaloids	Alkaloids	501-28-0	3	1.74536e+07	1.09625e+07	1.68096e+07	1.86367e+07	2.01525e+07	1.64724e+07	C00860	ko00340,ko01100,ko01110,ko01230
Zmjp000966	268.11	136.06	267.097	C10H13N5O4	[M+H]+	Vidarabine	Nucleotides and derivatives	Nucleotides and derivatives	5536-17-4	3	1.58241e+07	1.28635e+07	1.62478e+07	1.53959e+07	1.48443e+07	1.46332e+07	-	-
Walp007192	406.35	300.29	405.345	C22H47NO5	[M+H]+	2-aminodocoSane-1,6,19,20,21-pentaol	Lipids	Sphingolipids	-	1	1.46458e+07	1.59819e+07	1.42992e+07	1.63556e+07	1.59001e+07	1.54257e+07	-	-
Lahp002857	595.15	409.09	594.137	C30H26O13	[M+H]+	(-)-Epicatechin-(4β->8)-(-)-epigallocatechin	Flavonoids	Flavanols	-	3	1.54749e+07	1.45514e+07	1.47332e+07	1.44065e+07	1.43269e+07	1.37791e+07	-	-
Zmgp004060	463.12	301.07	462.116	C22H22O11	[M+H]+	paratensein-7-O-glucoside	Flavonoids	Isoflavones	-	3	1.49856e+07	1.44772e+07	1.52478e+07	1.74179e+07	1.73886e+07	1.67535e+07	-	-
Lajp005914	609.18	315.08	608.174	C28H32O15	[M+H]+	Odoratin glucosyl xyloside	Flavonoids	Flavones	-	3	1.43989e+07	1.39813e+07	1.60631e+07	1.57545e+07	1.53168e+07	1.45757e+07	-	-
pme0230	268.1	136.06	267.097	C10H13N5O4	[M+H]+	Adenosine	Nucleotides and derivatives	Nucleotides and derivatives	58-61-7	1	1.55025e+07	1.27786e+07	1.58594e+07	1.51445e+07	1.61034e+07	1.55585e+07	C00212	ko00230,ko01100,ko01232,ko02010
WaYn005157	491.12	315.07	492.127	C23H24O12	[M-H]-	Gentisic acid 2-O-(6''-O-Feruloyl)Glucoside	Phenolic acids	Phenolic acids	-	3	1.6429e+07	1.07826e+07	1.67293e+07	1.45175e+07	1.59691e+07	1.57158e+07	-	-
Zmsp001773	268.11	136.07	267.097	C10H13N5O4	[M+H]+	(2r,3s,4r,5s)-2-(6-aminopurin-9-yl)-5-(hydroxymethyl)oxolane-3,4-diol	Nucleotides and derivatives	Nucleotides and derivatives	-	1	1.55013e+07	1.27052e+07	1.55923e+07	1.41075e+07	1.42743e+07	1.41577e+07	-	-
MW0121600	192.1	132.08	191.095	C11H13NO2	[M+H]+	5-Methoxytryptophol	Amino acids and derivatives	Amino acids and derivatives	712-09-4	3	1.51186e+07	1.28258e+07	1.55287e+07	1.54546e+07	1.49835e+07	1.49264e+07	-	-
WaYp004612	465.14	303.09	464.132	C22H24O11	[M+H]+	Sterubin 5-O-Glucoside	Flavonoids	Flavanones	-	2	1.49158e+07	1.25181e+07	1.59786e+07	1.44972e+07	1.44934e+07	1.46052e+07	-	-
zjbp110820	297.11	121.07	296.105	C18H16O4	[M+H]+	6-methoxy-2-[2-(4-hydroxyphenyl)ethyl]chromone	Others	Chromone	-	1	1.45964e+07	1.18846e+07	1.67116e+07	1.44859e+07	1.44265e+07	1.42315e+07	-	-
mws0001	133.06	74.02	132.054	C4H8N2O3	[M+H]+	L-Asparagine	Amino acids and derivatives	Amino acids and derivatives	70-47-3	1	1.31252e+07	1.75863e+07	1.2295e+07	1.30139e+07	1.37244e+07	1.42021e+07	C00152	ko00250,ko00460,ko00970,ko01100,ko01110,ko01230
Wcjp001256	268.1	136.06	267.097	C10H13N5O4	[M+H]+	Lopac-A-9251	Others	Others	-	3	1.48606e+07	1.19573e+07	1.61002e+07	1.43325e+07	1.43168e+07	1.41184e+07	-	-
Lmmp003767	463.09	287.05	462.08	C21H18O12	[M+H]+	Kaempferol-7-O-glucuronide	Flavonoids	Flavonols	-	1	1.51449e+07	1.21173e+07	1.55316e+07	1.46988e+07	1.49146e+07	1.47292e+07	-	-
mws0344	165.04	75.01	166.048	C5H10O6	[M-H]-	D-Xylonic acid	Others	Saccharides	526-91-0	1	1.36533e+07	1.46926e+07	1.44135e+07	1.36001e+07	1.41673e+07	1.43283e+07	C00502	ko00040,ko01100
Wbmp010544	699.35	699.35	698.341	C37H50N2O11	[M+H]+	10-Hydroxymethyllycaconitine	Alkaloids	Alkaloids	-	1	1.54421e+07	1.17657e+07	1.5422e+07	1.38463e+07	1.38579e+07	1.368e+07	-	-
Walp004752	218.21	88.08	217.204	C12H27NO2	[M+H]+	2-Aminododecane-1,4-diol	Lipids	Sphingolipids	-	1	1.32865e+07	1.48515e+07	1.43816e+07	1.55289e+07	14888162	1.47395e+07	-	-
Hmgn001653	137.02	93.04	138.032	C7H6O3	[M-H]-	Protocatechualdehyde	Others	Aldehyde compounds	139-85-5	2	1.43952e+07	1.32688e+07	1.4667e+07	1.31643e+07	1.30726e+07	1.31693e+07	C16700	ko00950
Smgp004575	465.1	303.05	464.096	C21H20O12	[M+H]+	Quercetin-5-O-β-D-glucoside*	Flavonoids	Flavonols	-	2	1.45029e+07	1.28989e+07	1.45923e+07	1.35191e+07	1.44678e+07	1.42648e+07	-	-
MW0149893	333.14	137.06	332.133	C12H20N4O7	[M+H]+	Glu-Ala-Asn	Amino acids and derivatives	Amino acids and derivatives	-	3	1.53802e+07	1.31227e+07	1.34805e+07	1.44278e+07	1.27424e+07	1.34606e+07	-	-
Wcop008480	181.12	135.12	180.115	C11H16O2	[M+H]+	2,5-dimethyl-2,3,3a,7a-tetrahydro-1H-indene-1,3-diol	Terpenoids	Sesquiterpenoids	-	3	1.42998e+07	1.22079e+07	1.53821e+07	1.50638e+07	1.47413e+07	1.48554e+07	-	-
pme2679	132.1	86.1	131.095	C6H13NO2	[M+H]+	L-Allo-isoleucine	Amino acids and derivatives	Amino acids and derivatives	1509-34-8	3	1.31753e+07	1.49963e+07	1.35981e+07	1.3353e+07	1.36807e+07	1.2356e+07	C21096	-
mws1333	341.11	113.02	342.116	C12H22O11	[M-H]-	Melibiose	Others	Saccharides	585-99-9	1	1.41532e+07	1.37602e+07	1.37028e+07	1.39232e+07	1.34504e+07	1.38187e+07	C05402	ko00052,ko01100,ko02010
Lacp001431	268.15	136.06	267.147	C14H21NO4	[M+H]+	N-(3-hydroxy-4-methoxyphenethyl)-4-hydroxybutanamide	Alkaloids	Phenolamine	-	3	1.44422e+07	1.19352e+07	1.52248e+07	1.3727e+07	1.33695e+07	1.32933e+07	-	-
Lcsp001671	192.06	146.06	191.058	C10H9NO3	[M+H]+	2-oxindole-3-acetic acid	Alkaloids	Plumerane	2971-31-5	2	1.36148e+07	1.2502e+07	1.5271e+07	1.52684e+07	1.50775e+07	1.42918e+07	C22202	ko00380
Lmdp003286	465.102	303.061	464.096	C21H20O12	[M+H]+	Isohyperoside*	Flavonoids	Flavonols	35589-21-0	2	1.36138e+07	1.27381e+07	1.49964e+07	1.33454e+07	1.43339e+07	1.41572e+07	-	-
MW0156651	349.18	137.06	348.176	C12H24N6O6	[M+H]+	Ser-Arg-Ser	Amino acids and derivatives	Amino acids and derivatives	-	3	8.8899e+06	1.53236e+07	1.69676e+07	1.69272e+07	1.62669e+07	1.69889e+07	-	-
mws0567	146.09	87.04	145.085	C5H11N3O2	[M+H]+	4-Guanidinobutyric acid	Organic acids	Organic acids	463-00-3	1	1.45592e+07	1.23523e+07	1.39976e+07	1.35467e+07	1.30342e+07	1.31075e+07	C01035	ko00330,ko01100
Lmbn001981	137.02	93.03	138.032	C7H6O3	[M-H]-	2,5-Dihydroxybenzaldehyde	Others	Aldehyde compounds	1194-98-5	2	1.40044e+07	1.27179e+07	1.4036e+07	1.29783e+07	1.32224e+07	1.31468e+07	C05585	ko00350,ko01100
MWSHY0046	465.1	303.05	464.096	C21H20O12	[M+H]+	Quercetin-3-O-glucoside (Isoquercitrin)*	Flavonoids	Flavonols	482-35-9	2	1.41546e+07	1.24139e+07	1.41138e+07	1.32882e+07	1.33944e+07	1.43248e+07	C05623	ko00944,ko01100,ko01110
pmf0175	157.16	157.16	158.167	C10H22O	[M-H]-	2-Decanol*	Others	Alcohol compounds	1120-06-5	3	1.35814e+07	1.38949e+07	1.31473e+07	1.28913e+07	1.28124e+07	1.33806e+07	-	-
Lmsp008392	315.09	272.07	314.079	C17H14O6	[M+H]+	4',5-Dihydroxy-3',5'-dimethoxyflavone	Flavonoids	Flavones	-	1	1.49124e+07	1.06566e+07	1.5017e+07	1.71248e+07	1.77144e+07	1.7342e+07	-	-
Lmgn009690	313.07	255.03	314.079	C17H14O6	[M-H]-	3,5-Dihydroxy-7,4'-dimethoxyflavone	Flavonoids	Flavonols	15486-33-6	3	1.40201e+07	1.11169e+07	1.54141e+07	1.62551e+07	1.60423e+07	1.60692e+07	-	-
MW0136873	313.07	255.03	314.079	C17H14O6	[M-H]-	Dipteryxin	Others	Ketone compounds	-	3	1.39802e+07	1.12849e+07	1.519e+07	1.55701e+07	1.56505e+07	1.57648e+07	-	-
pmf0470	132.07	86.06	131.058	C5H9NO3	[M+H]+	cis-4-Hydroxy-D-proline*	Amino acids and derivatives	Amino acids and derivatives	2584-71-6	3	1.13109e+07	1.38957e+07	1.50141e+07	1.63479e+07	1.5195e+07	1.54318e+07	C03440	ko00470,ko01100
WaYp006462	290.27	228.23	289.262	C16H35NO3	[M+H]+	2-Aminohexadecane-1,5,15-triol	Lipids	Sphingolipids	-	1	1.1608e+07	1.44265e+07	1.40753e+07	1.26105e+07	1.33765e+07	1.3057e+07	-	-
Zbzp007397	181.12	135.12	180.115	C11H16O2	[M+H]+	5,6,7,7a-tetrahydro-4,4,7a-trimethyl-2(4H)-benzofuranone	Others	Others	15356-74-8	1	14264790	1.14155e+07	1.43016e+07	1.36485e+07	1.36398e+07	1.3572e+07	-	-
Wayn000504	457.12	341.11	458.127	C16H26O15	[M-H]-	Malic acid-1-O-diglucoside	Organic acids	Organic acids	-	1	1.37949e+07	1.16756e+07	1.40769e+07	1.27001e+07	1.24812e+07	1.31688e+07	-	-
Lagp004956	609.18	315.09	608.174	C28H32O15	[M+H]+	Kakkalide	Flavonoids	Isoflavones	58274-56-9	3	1.35987e+07	1.15025e+07	1.41564e+07	1.45663e+07	1.40081e+07	1.41264e+07	-	-
NK10264324	127.04	81.03	126.032	C6H6O3	[M+H]+	Phloroglucinol; 1,3,5-Benzenetriol	Phenolic acids	Phenolic acids	108-73-6	1	1.32794e+07	1.19563e+07	1.36256e+07	1.32568e+07	1.24735e+07	1.22545e+07	C02183	-
pmf0174	157.16	157.16	158.167	C10H22O	[M-H]-	1-Decanol*	Others	Alcohol compounds	112-30-1	3	1.29541e+07	1.31263e+07	1.25887e+07	1.22874e+07	1.22184e+07	1.21905e+07	C01633	-
Hmyp002315	303.04	257.04	302.043	C15H10O7	[M+H]+	3,5,7,4'-Tetrahydroxy-Coumaronochromone	Others	Chromone	-	2	1.4113e+07	1.04871e+07	1.38276e+07	1.28767e+07	1.39017e+07	1.52384e+07	-	-
Cmyp002064	463.12	301.08	462.116	C22H22O11	[M+H]+	Yuanhuanin	Flavonoids	Flavones	83133-14-6	2	1.34218e+07	1.09224e+07	1.38526e+07	1.38665e+07	1.43413e+07	1.34993e+07	-	-
mws0183	153.02	109.03	154.027	C7H6O4	[M-H]-	3,4-Dihydroxybenzoic acid (Protocatechuic acid)*	Phenolic acids	Phenolic acids	99-50-3	1	1.29078e+07	1.12607e+07	1.36467e+07	1.26983e+07	1.30643e+07	1.37747e+07	C00230	ko01100,ko01110
mws0281	191.02	111.01	192.027	C6H8O7	[M-H]-	Citric Acid	Organic acids	Organic acids	77-92-9	1	1.03982e+07	1.1701e+07	1.51829e+07	1.37096e+07	1.37852e+07	1.36365e+07	C00158	ko00020,ko00250,ko00630,ko01100,ko01110,ko01200,ko01210,ko01230,ko01240
MWSmce056	205.09	146.06	204.09	C11H12N2O2	[M+H]+	DL-Tryptophan	Amino acids and derivatives	Amino acids and derivatives	54-12-6	1	1.26127e+07	1.0248e+07	1.39982e+07	1.24028e+07	1.22598e+07	1.23395e+07	-	-
MW0135803	461.07	285.04	462.08	C21H18O12	[M-H]-	Luteolin-7-o-glucuronide	Flavonoids	Flavones	29741-10-4	3	1.31571e+07	9.14658e+06	1.43554e+07	1.29704e+07	1.33635e+07	1.35489e+07	-	-
Lmxp000939	136.062	119.035	135.054	C5H5N5	[M+H]+	Zarzissine	Alkaloids	Alkaloids	160568-14-9	3	1.29574e+07	1.04328e+07	1.31169e+07	1.24239e+07	1.24042e+07	1.27016e+07	-	-
Hmlp002821	495.08	319.04	494.07	C21H18O14	[M+H]+	Myricetin-3-O-glucuronide	Flavonoids	Flavonols	77363-65-6	1	1.02862e+07	9.78881e+06	1.64296e+07	5.73974e+06	1.01332e+07	1.35538e+07	-	-
MWSHC2054	136.06	119.04	135.054	C5H5N5	[M+H]+	Adenine	Nucleotides and derivatives	Nucleotides and derivatives	73-24-5	1	1.28561e+07	1.03868e+07	1.30526e+07	1.2556e+07	1.25169e+07	1.20757e+07	C00147	ko00230,ko00908,ko01100,ko01110,ko01232
Hmsp000364	144.1	98.09	143.095	C7H13NO2	[M+H]+	L-Cyclopentylglycine	Amino acids and derivatives	Amino acids and derivatives	2521-84-8	1	1.30551e+07	1.01624e+07	1.29284e+07	1.08816e+07	1.0889e+07	1.11104e+07	-	-
MWSHC20158	127.04	53.04	126.032	C6H6O3	[M+H]+	5-Methoxyfurfural	Others	Aldehyde compounds	21300-07-2	1	1.18778e+07	1.10654e+07	1.27097e+07	1.21191e+07	1.16955e+07	1.16975e+07	-	-
Wbmn00859	383.08	191.06	384.084	C20H16O8	[M-H]-	vitelignin A	Lignans and Coumarins	Lignans	-	1	1.20937e+07	1.17751e+07	1.13309e+07	1.3235e+07	8.98251e+06	1.08729e+07	-	-
MW0109107	223.11	137.11	222.1	C11H14N2O3	[M+H]+	Phe-Gly	Amino acids and derivatives	Amino acids and derivatives	721-90-4	3	1.18725e+07	9.85508e+06	1.28052e+07	1.1032e+07	1.1838e+07	1.17895e+07	-	-
Walp007190	362.33	300.29	361.319	C20H43NO4	[M+H]+	2-AminoicoSane-1,5,7,19-tetraol	Lipids	Sphingolipids	-	1	1.10955e+07	1.18385e+07	1.15439e+07	1.1749e+07	1.1678e+07	1.22464e+07	-	-
pmb0782	86.1	69.07	85.0891	C5H11N	[M+H]+	Piperidine	Alkaloids	Piperidine alkaloids	110-89-4	3	12461205	1.02035e+07	1.18098e+07	1.15473e+07	1.15925e+07	1.16884e+07	C01746	ko00960
Zmbp002538	205.1	146.06	204.09	C11H12N2O2	[M+H]+	1-Methoxy-indole-3-acetamide	Alkaloids	Plumerane	-	1	1.19269e+07	9.33861e+06	1.30119e+07	1.16184e+07	1.13556e+07	1.13866e+07	-	-
Lcsn003955	287.05	125.03	288.063	C15H12O6	[M-H]-	Maesopsin	Flavonoids	Other Flavonoids	5989-16-2	2	1.07682e+07	1.21612e+07	1.12674e+07	1.04965e+07	1.04393e+07	1.04669e+07	-	-
MWS20172	127.04	53.04	126.032	C6H6O3	[M+H]+	5-Hydroxymethylfurfural	Others	Aldehyde compounds	67-47-0	1	1.14625e+07	1.03852e+07	1.22266e+07	1.07184e+07	1.11277e+07	1.08558e+07	C11101	-
pmf0397	311.3	311.3	312.303	C20H40O2	[M-H]-	Arachidic acid	Lipids	Free fatty acids	506-30-9	3	9.74832e+06	1.14653e+07	1.24554e+07	1.04521e+07	1.02231e+07	1.014e+07	C06425	ko01040
MWS00330g	116.071	70.0662	115.063	C5H9NO2	[M+H]+	1-Amino-1-cyclobutane-carboxylic-acid	Amino acids and derivatives	Amino acids and derivatives	22264-50-2	3	1.1681e+07	9.5595e+06	1.20888e+07	1.08212e+07	1.02928e+07	1.03764e+07	-	-
Zazp002547	205.1	146.06	204.09	C11H12N2O2	[M+H]+	cyclo-(Gly-Phe)	Amino acids and derivatives	Amino acids and derivatives	10125-07-2	1	1.16593e+07	9.01037e+06	1.24582e+07	1.053e+07	1.03012e+07	1.07418e+07	-	-
pmp000573	447.13	285.08	446.121	C22H22O10	[M+H]+	Acacetin-7-O-galactoside	Flavonoids	Flavones	-	3	1.18058e+07	9.21395e+06	1.17711e+07	1.09027e+07	1.06715e+07	1.10785e+07	-	-
mws0256	118.09	72.08	117.079	C5H11NO2	[M+H]+	L-Valine	Amino acids and derivatives	Amino acids and derivatives	72-18-4	3	1.14799e+07	9.65676e+06	1.16472e+07	1.01276e+07	1.05218e+07	1.07422e+07	C00183	ko00280,ko00290,ko00311,ko00460,ko00770,ko00966,ko00970,ko01100,ko01110,ko01210,ko01230,ko01240,ko02010
mws0216	132.065	86.0601	131.058	C5H9NO3	[M+H]+	Trans-4-Hydroxy-L-proline*	Amino acids and derivatives	Amino acids and derivatives	51-35-4	3	8.80965e+06	1.21324e+07	1.16539e+07	1.37032e+07	1.3828e+07	1.30271e+07	C01157	ko00330,ko00470,ko01100,ko02010
Lmyp006086	447.13	285.07	446.121	C22H22O10	[M+H]+	Prunetin-5-O-glucoside	Flavonoids	Isoflavones	-	3	1.14298e+07	9.38842e+06	1.17011e+07	1.04781e+07	1.08331e+07	1.07264e+07	-	-
Zjyp110109	181.12	121.1	180.115	C11H16O2	[M+H]+	oxyphyllone F	Terpenoids	Sesquiterpenoids	-	3	1.11694e+07	8.98571e+06	1.17302e+07	1.07651e+07	1.08092e+07	1.04527e+07	-	-
pme0006	116.071	70.0651	115.063	C5H9NO2	[M+H]+	L-Proline	Amino acids and derivatives	Amino acids and derivatives	147-85-3	3	1.15448e+07	9.59356e+06	1.07042e+07	1.05607e+07	1.00875e+07	1.02948e+07	C00148	ko00330,ko00332,ko00470,ko00970,ko01100,ko01110,ko01230,ko02010
MWS5164	203.15	70.07	202.143	C8H18N4O2	[M+H]+	N,N'-Dimethylarginine;SDMA*	Amino acids and derivatives	Amino acids and derivatives	30344-00-4	2	1.0283e+07	1.08073e+07	1.06284e+07	9.7253e+06	1.03721e+07	1.06465e+07	-	-
Lmjp004816	197.12	133.1	196.11	C11H16O3	[M+H]+	Loliolide	Terpenoids	Monoterpenoids	5989-02-6	1	1.09777e+07	9.2717e+06	1.13628e+07	1.02772e+07	1.02595e+07	1.02152e+07	-	-
Wbhp007584	759.32	759.32	758.315	C39H50O15	[M+H]+	[8-Acetyloxy-6-(furan-3-yl)-19-hydroxy-16-(2-methoxy-2-oxoethyl)-7,12,15,17-tetramethyl-20-(2-methylpropanoyloxy)-4-oxo-5,11,13,21-tetraoxaheptacyclo[10.8.1.114,17.01,10.02,7.010,15.014,19]docosan-18-yl]2-methylpropanoate	Terpenoids	Terpene	-	3	1.10206e+07	8.52986e+06	1.16043e+07	1.3385e+07	1.11482e+07	1.0138e+07	-	-
mws2523	421.08	241.01	422.082	C12H23O14P	[M-H]-	Trehalose 6-phosphate	Others	Saccharides	4484-88-2	1	9.75658e+06	1.15231e+07	9.83961e+06	1.0005e+07	9.8838e+06	1.06983e+07	C00689	ko00500,ko01100,ko01110
Zbqp000579	156.08	110.07	155.07	C6H9N3O2	[M+H]+	2-amino-3-(1H-pyrazol-1-yl)propanoic acid	Organic acids	Organic acids	2734-48-7	1	1.1155e+07	8.66199e+06	1.10168e+07	1.02784e+07	1.01765e+07	1.00409e+07	-	-
MWS201443	234.15	84.08	233.138	C9H19N3O4	[M+H]+	Ser-Lys	Amino acids and derivatives	Amino acids and derivatives	22677-61-8	2	1.05472e+07	9.89064e+06	1.03948e+07	1.039e+07	1.03181e+07	1.02708e+07	-	-
Yalp005502	197.12	133.1	196.11	C11H16O3	[M+H]+	Melazolide B	Terpenoids	Monoterpenoids	-	1	1.06254e+07	9.11033e+06	1.10273e+07	1.00438e+07	1.07037e+07	1.05948e+07	-	-
Lmlp002205	197.12	161.1	196.11	C11H16O3	[M+H]+	Isololiolide	Terpenoids	Terpene	38274-00-9	1	1.05293e+07	9.64725e+06	1.05132e+07	1.02964e+07	1.01387e+07	9.87354e+06	-	-
WaYp007695	334.3	242.25	333.288	C18H39NO4	[M+H]+	2-Aminooctadecane-1,16,18,18-tetraol	Lipids	Sphingolipids	-	2	1.1891e+07	8.44409e+06	1.01415e+07	1.45832e+07	1.46392e+07	1.52753e+07	-	-
Zmyn000453	191.02	111.01	192.027	C6H8O7	[M-H]-	Isocitric Acid	Organic acids	Organic acids	320-77-4	1	1.01951e+07	9.15529e+06	1.07629e+07	1.04729e+07	1.01272e+07	1.06131e+07	C00311	ko00020,ko00630,ko01100,ko01110,ko01200,ko01210,ko01230,ko01240
Lamn006527	287.05	125.02	288.063	C15H12O6	[M-H]-	Drimiopsin C	Flavonoids	Other Flavonoids	773850-90-1	2	9.97325e+06	1.04497e+07	9.33074e+06	9.39808e+06	9.12431e+06	9.40169e+06	-	-
MW0153883	493.14	373.1	434.115	C20H22N2O7S	[M+CH3COO]-	Met-TyrMe-OH	Amino acids and derivatives	Amino acids and derivatives	-	3	9.54613e+06	1.003e+07	1.01593e+07	9.09431e+06	9.20173e+06	8.86425e+06	-	-
Ladp006326	447.13	285.08	446.121	C22H22O10	[M+H]+	Derriscandenoside A	Flavonoids	Isoflavones	-	3	1.03525e+07	8.61549e+06	1.06471e+07	9.90656e+06	1.02193e+07	9.85055e+06	-	-
MWStz040	116.07	70.07	115.063	C5H9NO2	[M+H]+	Pterolactam	Alkaloids	Pyrrole alkaloids	38072-88-7	1	1.06401e+07	9.28989e+06	9.67181e+06	9.7788e+06	1.01146e+07	1.02437e+07	-	-
Yacp000453	116.07	70.06	115.063	C5H9NO2	[M+H]+	3-hydroxy-1-methylpyrrolidin-2-one	Alkaloids	Pyrrole alkaloids	132996-63-5	3	1.0598e+07	8.83455e+06	1.00969e+07	1.01136e+07	1.03396e+07	9.87211e+06	-	-
Wbkp008219	699.36	699.36	698.343	C38H46N6O7	[M+H]+	(3S,3'S)-N,N'-((1R,2R)-5-((3,4,5-trihydroxy-6-methyltetrahydro-2H-pyran-2-yl)oxy)cyclohex-3-ene-1,2-diyl)bis(2-methyl-2,3,4,9-tetrahydro-1H-pyrido[3,4-b]indole-3-carboxamide)	Alkaloids	Alkaloids	-	3	1.0177e+07	8021415	1.13266e+07	9.10927e+06	9.50941e+06	9.2352e+06	-	-
MWS20147	449.11	287.06	448.101	C21H20O11	[M+H]+	Luteolin-3'-O-glucoside*	Flavonoids	Flavones	-	3	7.81168e+06	12452080	9.16603e+06	15929815	16656490	17583900	-	-
pme0534	195.05	75.01	196.058	C6H12O7	[M-H]-	Gluconic acid	Others	Saccharides	526-95-4	1	9.03769e+06	1.03449e+07	9.72032e+06	8.47781e+06	9.07592e+06	9.73396e+06	C00257	ko00030,ko01100,ko01110,ko01200
Xmyn008071	299.06	284.03	300.063	C16H12O6	[M-H]-	Gnetifolin B	Flavonoids	Flavones	140671-06-3	3	1.06871e+07	7.62772e+06	9.87859e+06	1.21537e+07	1.20115e+07	1.23362e+07	-	-
pme2828	140.03	98.96	139.027	C6H5NO3	[M+H]+	4-Nitrophenol	Phenolic acids	Phenolic acids	100-02-7	3	8.84904e+06	1.02945e+07	8.76178e+06	8.64399e+06	9.19973e+06	8.85662e+06	C00870	-
pme3154	147.07	59.01	148.074	C6H12O4	[M-H]-	Mevalonic acid	Organic acids	Organic acids	150-97-0	2	8.99151e+06	9.96741e+06	8.91903e+06	7.65952e+06	8.23843e+06	7.65082e+06	C00418	ko00900,ko01100,ko01110
pmn001477	435.09	345	436.101	C20H20O11	[M-H]-	4-C-Glucose-1,3,6-trihydroxy-7-methoxyxanthone	Flavonoids	Other Flavonoids	-	2	9.69998e+06	8.00733e+06	9.87207e+06	8.28073e+06	8.72859e+06	8.4619e+06	-	-
MWSmce341	279.159	149.033	278.152	C16H22O4	[M+H]+	Butyl isobutyl phthalate	Phenolic acids	Phenolic acids	17851-53-5	3	9.32049e+06	8.92326e+06	9.33536e+06	8.05648e+06	8.14522e+06	9.179e+06	-	-
pmb0464	458.15	116.03	457.143	C16H27NO14	[M+H]+	L-Aspartic acid-O-diglucoside	Amino acids and derivatives	Amino acids and derivatives	-	3	1.083e+07	7.91647e+06	8.8122e+06	7.4653e+06	7.97977e+06	9.57581e+06	-	-
Lmcp004116	329.1	137.06	328.095	C18H16O6	[M+H]+	Oxidoagarochromone C	Others	Chromone	-	1	9.90037e+06	7.61607e+06	9.93339e+06	9.36016e+06	8.67111e+06	9.22301e+06	-	-
Wbtn007603	299.06	284.03	300.063	C16H12O6	[M-H]-	9,11-dimethoxy-2h-[1,3]dioxolo[4,5-b]xanthen-10-one	Flavonoids	Other Flavonoids	-	1	1.0245e+07	6.93099e+06	1.00759e+07	1.19518e+07	1.20834e+07	1.16496e+07	-	-
MWS1848	135.05	92.03	136.052	C8H8O2	[M-H]-	Phenyl acetate	Phenolic acids	Phenolic acids	122-79-2	2	9.32768e+06	8.43629e+06	9.39529e+06	8.42608e+06	8.64964e+06	8.87304e+06	C00548	-
Wayn000918	515.12	111.01	516.133	C18H28O17	[M-H]-	Isocitric acid-1-O-diglucoside	Organic acids	Organic acids	-	1	9.20418e+06	8.05212e+06	9.85472e+06	8.92893e+06	9.11477e+06	9.211e+06	-	-
Zmhn003257	299.06	284.04	300.063	C16H12O6	[M-H]-	5,7,2'-Trihydroxy-8-methoxyflavone*	Flavonoids	Flavones	-	1	1.01976e+07	7.29003e+06	9.52723e+06	1.12121e+07	1.13951e+07	1.12667e+07	-	-
NK10251888	203.15	70.07	202.143	C8H18N4O2	[M+H]+	NG,NG-Dimethyl-L-arginine*	Amino acids and derivatives	Amino acids and derivatives	30315-93-6	2	8.70102e+06	9.14889e+06	9.01184e+06	7.9908e+06	8.80309e+06	7.97391e+06	C03626	-
MW0105844	333.18	214.11	332.17	C13H24N4O6	[M+H]+	Asp-Ala-Lys	Amino acids and derivatives	Amino acids and derivatives	-	3	9.19058e+06	7.61568e+06	1.0023e+07	9.16848e+06	9.8167e+06	9.73985e+06	-	-
mws0628	121.03	92.03	122.037	C7H6O2	[M-H]-	4-Hydroxybenzaldehyde	Others	Aldehyde compounds	123-08-0	1	9.79842e+06	7.93184e+06	9.08926e+06	8.88081e+06	8297802	8.69572e+06	C00633	ko01100
Lmhn004976	299.06	284.02	300.063	C16H12O6	[M-H]-	Aracarpene 2*	Flavonoids	Isoflavones	-	3	1.00151e+07	7.23719e+06	9.53268e+06	1.17075e+07	1.17925e+07	1.20444e+07	-	-
mws0058	299.06	284.03	300.063	C16H12O6	[M-H]-	Diosmetin (5,7,3'-Trihydroxy-4'-methoxyflavone)*	Flavonoids	Flavones	520-34-3	1	9.99654e+06	6.97514e+06	9.79112e+06	1.15288e+07	1.19124e+07	1.17995e+07	C10038	-
Wbtn007495	299.09	284.03	300.1	C17H16O5	[M-H]-	5,8-dihydroxy-10-methoxy-2-propylbenzo[h]chromen-4-one	Others	Ketone compounds	-	3	9.51514e+06	6.91574e+06	1.03248e+07	1.20726e+07	1.19482e+07	1.21468e+07	-	-
MW0130123	303.05	259.06	304.058	C15H12O7	[M-H]-	Dihydroquercetin	Others	Ketone compounds	98006-93-0	3	9.96855e+06	6.8043e+06	9.85952e+06	8.40909e+06	8.61635e+06	8.36544e+06	-	-
mws0237	187.1	125.1	188.105	C9H16O4	[M-H]-	Azelaic acid	Organic acids	Organic acids	123-99-9	1	9.00516e+06	7.97455e+06	9.40887e+06	9.06128e+06	8.68595e+06	8.81575e+06	C08261	-
mws0089	447.09	285.04	448.101	C21H20O11	[M-H]-	Kaempferol-7-O-glucoside	Flavonoids	Flavonols	16290-07-6	1	9.20735e+06	8.0821e+06	9.04604e+06	9.2911e+06	1.01392e+07	9.47984e+06	-	-
pmn001716	447.09	285.04	448.101	C21H20O11	[M-H]-	Carthamone	Flavonoids	Chalcones	86579-00-2	2	8.84579e+06	7.9902e+06	9.49796e+06	9.11664e+06	9.08838e+06	9.34772e+06	C08598	-
Wcdp004275	230.25	57.07	229.241	C14H31NO	[M+H]+	Lauramine oxide	Others	Others	1643-20-5	1	9.88804e+06	7.95872e+06	8.45288e+06	8.24975e+06	8.30785e+06	8.27122e+06	-	-
Lmsp003511	377.15	243.09	376.138	C17H20N4O6	[M+H]+	Riboflavin (Vitamin B2)	Others	Vitamin	83-88-5	1	8.60807e+06	8.64922e+06	8.98279e+06	9.91378e+06	9.28179e+06	8.61962e+06	C00255	ko00740,ko01100,ko01110,ko01240,ko02010
Lmtp002822	535.14	499.12	534.137	C25H26O13	[M+H]+	Apigenin-6-C-arabinoside-8-C-xyloside*	Flavonoids	Flavones	-	2	9.67472e+06	7.1601e+06	9.30438e+06	1.01878e+07	1.03376e+07	1.03618e+07	-	-
Lmtp002942	535.14	499.12	534.137	C25H26O13	[M+H]+	Apigenin-6,8-di-C-arabinoside*	Flavonoids	Flavones	-	2	9.67472e+06	7.1601e+06	9.30438e+06	1.01878e+07	1.03376e+07	1.03618e+07	-	-
Zmdn011161	239.07	223.03	240.079	C15H12O3	[M-H]-	Chrysophanol-9-anthrone	Quinones	Anthraquinone	491-58-7	3	2.26937e+07	2.33229e+06	899271	2.22436e+06	3.70501e+06	5.10813e+06	C10314	-
pmn001606	309.28	309.28	310.287	C20H38O2	[M-H]-	Eicosenoic acid	Lipids	Free fatty acids	26764-41-0	3	8.05116e+06	8.05627e+06	9.59879e+06	7.64031e+06	8.04667e+06	7.62976e+06	C16526	ko01040
MWSmce466	135.05	92.03	136.052	C8H8O2	[M-H]-	4-Hydroxyacetophenone	Others	Ketone compounds	99-93-4	1	8.82738e+06	7.85725e+06	8.91222e+06	8.54405e+06	8.2452e+06	8.52951e+06	C10700	ko01100
ML10179289	105.07	77.04	122.073	C8H10O	[M-H2O+H]+	2-Phenylethanol	Phenolic acids	Phenolic acids	60-12-8	3	8.79245e+06	7.11713e+06	9.56021e+06	8.98066e+06	8.99662e+06	8.87214e+06	C05853	ko00360
zjgp122059	289.07	153.02	288.063	C15H12O6	[M+H]+	dihydroluteolin	Flavonoids	Flavanones	-	2	8.68507e+06	8.09469e+06	8.41236e+06	8.4439e+06	8.20166e+06	8.36971e+06	-	-
mws1434	431.1	311.05	432.106	C21H20O10	[M-H]-	Apigenin-6-C-glucoside (Isovitexin)*	Flavonoids	Flavones	38953-85-4	3	8.08006e+06	8.47576e+06	8.6084e+06	7e+06	7.43592e+06	7.32733e+06	C01714	ko00944
Zmhp003514	301.07	286.05	300.063	C16H12O6	[M+H]+	6,7,8-Tetrahydroxy-5-methoxyflavone	Flavonoids	Flavones	-	3	8.95377e+06	6.35754e+06	9.79226e+06	1.11295e+07	1.12521e+07	1.09022e+07	-	-
Hmpp003270	449.11	287.05	448.101	C21H20O11	[M+H]+	Luteolin-4'-O-glucoside*	Flavonoids	Flavones	6920-38-3	3	8.80896e+06	6.94875e+06	9.29373e+06	17988505	16576195	16817205	-	-
MWS2442	259.02	96.97	260.03	C6H13O9P	[M-H]-	D-Fructose 6-Phosphate*	Others	Saccharides	643-13-0	3	8.11584e+06	8.97742e+06	7.59817e+06	7.27952e+06	7.98082e+06	7.77924e+06	C00085	ko00052,ko00500,ko00710,ko01100,ko01110,ko01200
Labn002264	315.11	153.05	316.116	C14H20O8	[M-H]-	Grevilloside G	Phenolic acids	Phenolic acids	791846-69-0	3	8.39443e+06	7.07888e+06	9.17829e+06	7.53129e+06	8.38839e+06	8.21291e+06	-	-
mws0180	153.02	109.03	154.027	C7H6O4	[M-H]-	2,5-Dihydroxybenzoic acid; Gentisic Acid*	Phenolic acids	Phenolic acids	490-79-9	1	8.55765e+06	7.17863e+06	8.88392e+06	7.58302e+06	7.67782e+06	8.64939e+06	C00628	ko00350,ko01100
pmp000548	301.07	286.05	300.063	C16H12O6	[M+H]+	Pratensein	Flavonoids	Isoflavones	2284-31-3	3	8.87588e+06	6.15658e+06	9.38606e+06	1.04686e+07	1.10653e+07	1.04014e+07	C10520	ko00943
mws0048	431.1	311.05	432.106	C21H20O10	[M-H]-	Apigenin-8-C-Glucoside (Vitexin)*	Flavonoids	Flavones	3681-93-4	3	7.80718e+06	7.89912e+06	8.61515e+06	6.92886e+06	7.80847e+06	7.66469e+06	C01460	ko00941,ko00944
MWSHC20110	301.07	286.05	300.063	C16H12O6	[M+H]+	8-Methoxyapigenin	Flavonoids	Flavones	57096-02-3	2	8.65776e+06	5.92571e+06	9.60369e+06	1.02582e+07	1.08244e+07	1.0658e+07	-	-
zjbp110831	283.1	107.05	282.089	C17H14O4	[M+H]+	6-hydroxy-2-[2-(2-hydroxyphenyl)ethyl]chromone	Others	Chromone	-	1	8.58917e+06	7.09168e+06	8.45814e+06	8.20707e+06	8.31261e+06	8.22967e+06	-	-
Zmzn003953	309.2	227.2	310.214	C18H30O4	[M-H]-	13(s)-hydroperoxy-(9z,11e,15z)-octadecatrienoic acid	Lipids	Free fatty acids	67597-26-6	1	9.21905e+06	7.40239e+06	7.50004e+06	7.88174e+06	7.65303e+06	7.18906e+06	C04785	ko00592,ko01100,ko01110
Lmhn002437	153.02	109.03	154.027	C7H6O4	[M-H]-	Terreic acid	Others	Ketone compounds	121-40-4	3	8.3866e+06	7.25927e+06	8.33821e+06	7.71506e+06	7.71165e+06	8.06748e+06	-	-
MWS201415	231.1	70.07	230.09	C9H14N2O5	[M+H]+	Pro-Asp	Amino acids and derivatives	Amino acids and derivatives	85227-98-1	3	8.75295e+06	6.91057e+06	8.25323e+06	7.17984e+06	8.07553e+06	7.92894e+06	-	-
zjbp110829	283.1	107.05	282.089	C17H14O4	[M+H]+	6-hydroxy-2-[2-(4-hydroxyphenyl)ethyl]chromone	Others	Chromone	-	1	8.06037e+06	6.91196e+06	8.80502e+06	8.06523e+06	8.16522e+06	7.91318e+06	-	-
YC512118	282.28	247.24	281.272	C18H35NO	[M+H]+	Oleamide (9-Octadecenamide)	Lipids	Free fatty acids	301-02-0	1	8.27666e+06	7.30599e+06	8.16287e+06	9.20862e+06	9.26084e+06	9.64461e+06	C19670	-
WaYp007721	290.27	242.25	289.262	C16H35NO3	[M+H]+	2-Aminohexadecane-1,16,16-triol	Lipids	Sphingolipids	-	2	9.4044e+06	6.85301e+06	7.47742e+06	1.49849e+07	1.57294e+07	1.50102e+07	-	-
WaYn005089	447.13	285.08	448.137	C22H24O10	[M-H]-	Neosakuranin	Flavonoids	Flavanones	-	2	8.04205e+06	6.99425e+06	8.52133e+06	8.11342e+06	7.93765e+06	8.12193e+06	-	-
mws0609	344.04	150.04	345.047	C10H12N5O7P	[M-H]-	Guanosine 3',5'-cyclic monophosphate	Nucleotides and derivatives	Nucleotides and derivatives	7665-99-8	1	9.12928e+06	6.82194e+06	7.33917e+06	7.37123e+06	7.43426e+06	7.52492e+06	C00942	ko00230,ko01100
MWSHC20168	153.02	109.03	154.027	C7H6O4	[M-H]-	Methyl cumalate	Phenolic acids	Phenolic acids	6018-41-3	1	8.12661e+06	6.90559e+06	8.23586e+06	7.04143e+06	7.43761e+06	7.71575e+06	-	-
Lmhn005110	299.06	284.02	300.063	C16H12O6	[M-H]-	Aracarpene 1*	Flavonoids	Isoflavones	1261245-78-6	3	7.25001e+06	5.823e+06	1.01185e+07	7.9201e+06	8.62865e+06	8.55021e+06	-	-
Lmjp004941	301.07	286.05	300.063	C16H12O6	[M+H]+	3,5,4'-Trihydroxy-7-methoxyflavone (Rhamnocitrin)	Flavonoids	Flavonols	569-92-6	3	8.38775e+06	5.92877e+06	8.65987e+06	1.00479e+07	1.07318e+07	1.05834e+07	C17059	-
pme3207	141.02	59.01	142.027	C6H6O4	[M-H]-	Muconic acid	Organic acids	Organic acids	1119-72-8	3	6.57094e+06	9.84844e+06	6.51301e+06	7.33914e+06	7.13675e+06	7.13572e+06	C02480	ko01100
Zmcp102201	205.09	149.02	204.079	C12H12O3	[M+H]+	Senkyunolide B	Others	Lactones	93236-67-0	1	9.75046e+06	6.14074e+06	6.77953e+06	5.91364e+06	6.37111e+06	7.73506e+06	C09921	-
Lmyn007883	287.22	287.22	288.23	C16H32O4	[M-H]-	9,16-Dihydroxypalmitic acid	Lipids	Free fatty acids	38076-49-2	2	7.91541e+06	6.64576e+06	8.06293e+06	7.28751e+06	7.52455e+06	7.45641e+06	-	-
pmn001367	315.07	153.02	316.079	C13H16O9	[M-H]-	Protocatechuic acid-4-O-glucoside	Phenolic acids	Phenolic acids	-	1	7.12948e+06	8.90141e+06	6.50154e+06	5.98542e+06	5.87153e+06	5.94559e+06	-	-
Yalp000545	130.09	84.08	129.079	C6H11NO2	[M+H]+	N-Methyl-L-proline	Amino acids and derivatives	Amino acids and derivatives	475-11-6	2	8.20918e+06	6.67364e+06	7.46124e+06	6.36774e+06	7.34341e+06	6.95973e+06	C22223	-
mws1316	301.07	258.05	300.063	C16H12O6	[M+H]+	Hydroxygenkwanin	Flavonoids	Flavones	20243-59-8	2	8.18005e+06	5.49988e+06	8.64882e+06	1.0194e+07	1.08232e+07	1.02222e+07	-	-
MW0109899	306.14	262.11	305.138	C15H19N3O4	[M+H]+	Thr-Trp	Amino acids and derivatives	Amino acids and derivatives	-	3	8.14279e+06	6.48195e+06	7.56278e+06	6.91088e+06	7.16675e+06	7.64037e+06	-	-
Lmbp000668	124.04	78.03	123.032	C6H5NO2	[M+H]+	Isonicotinic acid	Others	Vitamin	55-22-1	1	8.18501e+06	6.59912e+06	7.39631e+06	6.92435e+06	7.55665e+06	7.26005e+06	C07446	-
MW0138670	447.09	403.1	448.101	C21H20O11	[M-H]-	kaempferol 7-O-glucoside	Flavonoids	Flavones	-	3	7.66235e+06	6.43093e+06	8.07241e+06	6.98501e+06	7.04627e+06	6.44846e+06	-	-
Wayn000341	293.1	131.05	294.107	C10H18N2O8	[M-H]-	N-(1-Deoxy-1-fructosyl)Asparagine	Nucleotides and derivatives	Nucleotides and derivatives	-	1	6.79937e+06	9.14177e+06	6.18581e+06	6.78362e+06	6.57366e+06	7.13649e+06	-	-
pme3337	384.12	252.07	383.108	C14H17N5O8	[M+H]+	Succinyladenosine	Nucleotides and derivatives	Nucleotides and derivatives	4542-23-8	3	7.67069e+06	6.7111e+06	7.73741e+06	7.62247e+06	7.39294e+06	7.49322e+06	-	-
MWS0811	130.09	84.08	129.079	C6H11NO2	[M+H]+	L-Pipecolic Acid	Organic acids	Organic acids	3105-95-1	3	8.12594e+06	6.77046e+06	7.20257e+06	6.68969e+06	6.94543e+06	7.07715e+06	C00408	ko00310,ko00960,ko01100,ko01110
MWS201419	204.13	84.08	203.127	C8H17N3O3	[M+H]+	Lys-Gly	Amino acids and derivatives	Amino acids and derivatives	7563-03-3	3	7.34421e+06	6.99651e+06	7.75286e+06	7.1381e+06	7.35087e+06	7.36576e+06	-	-
Zmdp000376	130.091	84.0806	129.09	C5H11N3O	[M+H]+	4-Guanidinobutanal	Others	Aldehyde compounds	-	3	8.2457e+06	6.5762e+06	7.24311e+06	6.57043e+06	6.9222e+06	7.11644e+06	-	-
pme0033	137.05	119.04	136.038	C5H4N4O	[M+H]+	Hypoxanthine	Nucleotides and derivatives	Nucleotides and derivatives	68-94-0	3	7.75305e+06	6.63977e+06	7.26293e+06	7.59545e+06	7.75309e+06	7.47616e+06	C00262	ko00230,ko01100,ko01232
Zmzp000145	189.16	84.08	188.153	C9H20N2O2	[M+H]+	Trimethyllysine	Amino acids and derivatives	Amino acids and derivatives	23284-33-5	3	7.31965e+06	6.77112e+06	7.44706e+06	7.19768e+06	7.29352e+06	7.21457e+06	C03793	ko00310,ko01100
Lmqn000432	333.06	333.06	334.067	C9H19O11P	[M-H]-	1-(sn-Glycero-3-phospho)-1D-myo-inositol	Others	Saccharides	-	1	6.67789e+06	7.35515e+06	7.33172e+06	6.88123e+06	6.88617e+06	7.08677e+06	-	-
Lagp003665	595.16	301.07	594.159	C27H30O15	[M+H]+	4',5,7-Trihydroxy-6-methoxyisoflavone7-O-β-D-xylopyranosyl-(1→6)-β-D-glucopyranoside	Flavonoids	Isoflavones	-	3	1.08013e+07	4.95853e+06	5.48371e+06	4.82019e+06	7.06943e+06	5.924e+06	-	-
Lazp003122	595.17	301.07	594.159	C27H30O15	[M+H]+	Chrysoeriol xylosyl glucoside	Flavonoids	Flavones	-	1	4.50589e+06	6.70311e+06	9.93123e+06	6.74981e+06	7.65998e+06	1.02199e+07	-	-
mws0250	182.08	136.08	181.074	C9H11NO3	[M+H]+	L-Tyrosine	Amino acids and derivatives	Amino acids and derivatives	60-18-4	2	7.40617e+06	6.56909e+06	6.93826e+06	6.78771e+06	6.68584e+06	6.60308e+06	C00082	ko00130,ko00261,ko00350,ko00360,ko00400,ko00460,ko00730,ko00940,ko00950,ko00965,ko00966,ko00970,ko00999,ko01100,ko01110,ko01210,ko01230,ko01240
Zahp011689	205.09	149.02	204.079	C12H12O3	[M+H]+	2,2-dimethylchromene-6-carboxylic acid	Others	Others	34818-56-9	3	7.11271e+06	8.22867e+06	5.53759e+06	6.09412e+06	5.41072e+06	6.77272e+06	-	-
Xmyp005654	449.106	287.056	448.101	C21H20O11	[M+H]+	Kaempferol-4'-O-glucoside	Flavonoids	Flavonols	-	3	7.31189e+06	6.53728e+06	6.99242e+06	7.2071e+06	7.22238e+06	7.23758e+06	-	-
Wdbn005328	417.16	181.05	418.163	C22H26O8	[M+H]+	3,3'-Bis(3,4-dihydro-4-hydroxy-6,8-dimethoxy-2H-1-benzopyran)	Others	Others	-	2	7.25297e+06	6.52389e+06	6.92892e+06	6.08859e+06	7.75203e+06	6.586e+06	-	-
pme0490	124.04	78.03	123.032	C6H5NO2	[M+H]+	Nicotinic acid (Vitamin B3)	Others	Vitamin	59-67-6	1	6.93405e+06	6.51164e+06	7.02686e+06	6.93191e+06	7.05078e+06	6.77322e+06	C00253	ko00760,ko00960,ko01100,ko01110,ko01240
pmb0964	366.18	204.12	365.17	C16H23N5O5	[M+H]+	Isopentenyladenine-7-N-glucoside	Nucleotides and derivatives	Nucleotides and derivatives	-	3	7.15113e+06	6.82922e+06	6.40311e+06	6.59171e+06	6.5918e+06	6.2542e+06	-	-
Wbmp011352	701.37	701.37	700.357	C37H52N2O11	[M+H]+	Puberaconitidine	Alkaloids	Alkaloids	83685-21-6	2	5.69984e+06	6.48233e+06	8.03172e+06	5.67023e+06	5.9232e+06	5.78457e+06	-	-
Hmcp003852	223.21	207.03	222.198	C15H26O	[M+H]+	Elemol	Terpenoids	Sesquiterpenoids	639-99-6	3	7.6397e+06	4.72259e+06	7.64241e+06	1.12367e+07	9.92931e+06	1.2329e+07	-	-
Zbqp003189	217.15	144.08	216.147	C10H20N2O3	[M+H]+	Val-Val	Amino acids and derivatives	Amino acids and derivatives	3918-94-3	3	7.07968e+06	5.61272e+06	7.2963e+06	7.15993e+06	6.41987e+06	6.58497e+06	-	-
mws0884	328.05	134.05	329.053	C10H12N5O6P	[M-H]-	Cyclic 3',5'-Adenylic acid	Nucleotides and derivatives	Nucleotides and derivatives	60-92-4	1	7.22577e+06	5.70988e+06	7.02053e+06	6.3387e+06	6.34436e+06	6.36763e+06	C00575	ko00230,ko01100
Lmcp004699	283.1	177.05	282.089	C17H14O4	[M+H]+	6-Hydroxy-2-(2-hydroxy-2-phenylethyl)chromone	Others	Chromone	-	1	6.74278e+06	5.81327e+06	7.28708e+06	6.29551e+06	6.42303e+06	6.41218e+06	-	-
WaYn003399	407.13	193.05	408.142	C20H24O9	[M-H]-	4'-O-(GuaiacylGlyceraldehyde)Guaiacylglycerol	Lignans and Coumarins	Lignans	-	2	6.4778e+06	6.48e+06	6.87319e+06	6.47457e+06	6.33629e+06	6.3119e+06	-	-
MWSHC2027	231.11	158.1	230.106	C13H14N2O2	[M+H]+	(1R,3S)-1-Methyl-1,2,3,4-tetrahydro-β-carboline-3-carboxylic acid	Alkaloids	Alkaloids	42438-72-2	1	7.05555e+06	5.70782e+06	6.99944e+06	7.02111e+06	6.81752e+06	6.81239e+06	-	-
mws0275	133.01	71.01	134.022	C4H6O5	[M-H]-	L-Malic acid	Organic acids	Organic acids	97-67-6	1	6.0416e+06	6.14225e+06	7.51315e+06	7.29015e+06	7.11728e+06	7.02697e+06	C00149	ko00020,ko00620,ko00630,ko00710,ko01100,ko01110,ko01200
MW0155153	365.18	305.16	364.175	C17H24N4O5	[M+H]+	Phe-Gln-Ala	Amino acids and derivatives	Amino acids and derivatives	-	3	6.74915e+06	6.03744e+06	6.8571e+06	6.56991e+06	6.30347e+06	6.46939e+06	-	-
WaYp005128	262.24	200.2	261.23	C14H31NO3	[M+H]+	2-Aminotetradecane-1,5,13-triol	Lipids	Sphingolipids	-	1	5.59147e+06	6.95201e+06	7.04843e+06	6.31538e+06	6.21478e+06	6.20797e+06	-	-
mws1089	421.08	241.01	422.082	C12H23O14P	[M-H]-	Sucrose-6-phosphate	Others	Saccharides	-	3	6.76812e+06	6.01265e+06	6.75613e+06	6.89471e+06	6.87783e+06	6.89323e+06	-	-
MWSHC2025	217.1	144.08	216.09	C12H12N2O2	[M+H]+	(R)-1,2,3,4-Tetrahydro-3-carboxy-2-carboline	Alkaloids	Alkaloids	72002-54-1	3	7.33607e+06	5.10661e+06	7.01456e+06	6.56374e+06	6.84787e+06	6.64589e+06	-	-
mws0219	132.03	88.04	133.037	C4H7NO4	[M-H]-	L-Aspartic Acid	Amino acids and derivatives	Amino acids and derivatives	56-84-8	1	6.33736e+06	6.762e+06	6.2527e+06	6.44704e+06	6.00808e+06	6.1473e+06	C00049	ko00220,ko00250,ko00260,ko00261,ko00270,ko00300,ko00340,ko00410,ko00460,ko00470,ko00710,ko00760,ko00770,ko00970,ko00999,ko01100,ko01110,ko01200,ko01210,ko01230,ko01240,ko02010
Wcdp000839	111.04	55.05	110.037	C6H6O2	[M+H]+	5-methylfurfural	Others	Others	620-02-0	2	6.76576e+06	5.44864e+06	7.00751e+06	6.5947e+06	6.345e+06	6.39742e+06	-	-
MWS201444	204.1	84.04	203.091	C7H13N3O4	[M+H]+	Gln-Gly	Amino acids and derivatives	Amino acids and derivatives	2650-65-9	3	6.80451e+06	6.1463e+06	6.26957e+06	6.62082e+06	6.48718e+06	6.64942e+06	-	-
MW0139530	595.13	475.09	596.138	C26H28O16	[M-H]-	Quercetin 3-xylosyl-(1->6)-glucoside	Flavonoids	Flavones	-	3	6.79373e+06	5.1985e+06	7.19937e+06	6.1782e+06	6.88537e+06	6.45006e+06	-	-
Lmbn002648	163.04	119.05	164.047	C9H8O3	[M-H]-	α-Hydroxycinnamic Acid*	Phenolic acids	Phenolic acids	5801-57-0	1	6.51615e+06	5.84102e+06	6.7755e+06	6.5991e+06	6.20358e+06	6.11522e+06	C02763	ko00360,ko01100
Lmmn001643	163.04	119.05	164.047	C9H8O3	[M-H]-	2-Hydroxycinnamic acid*	Phenolic acids	Phenolic acids	583-17-5	1	6.51615e+06	5.84102e+06	6.7755e+06	6.5991e+06	6.20358e+06	6.11522e+06	C01772	ko00360,ko00999,ko01100,ko01110
Zblp002750	181.09	121.06	180.079	C10H12O3	[M+H]+	Methyl-3-(3-hydroxyphenyl)Propionate	Phenolic acids	Phenolic acids	61389-68-2	2	6.54832e+06	5.84177e+06	6.68918e+06	6.89202e+06	6.80994e+06	6.34395e+06	-	-
Cmyp005222	493.13	331.08	492.127	C23H24O12	[M+H]+	Iristectorin A	Flavonoids	Isoflavones	37744-61-9	3	6.7325e+06	6.10418e+06	6.13234e+06	7.04403e+06	7.13171e+06	7.14556e+06	-	-
Lmmp002795	463.12	301.07	462.116	C22H22O11	[M+H]+	Pratensein-7-O-glucoside	Flavonoids	Isoflavones	36191-03-4	3	6.40618e+06	5.26021e+06	7.09639e+06	6.72405e+06	6.76381e+06	6.90022e+06	-	-
MWSmce582	144.07	84.04	143.058	C6H9NO3	[M+H]+	Methyl L-pyroglutamate	Alkaloids	Pyrrole alkaloids	4931-66-2	1	6.23935e+06	5.29753e+06	6.44463e+06	6.09695e+06	6.32233e+06	6.10916e+06	-	-
Wcdp000380	104.11	60.08	103.1	C5H13NO	[M+H]+	L-Valinol	Amino acids and derivatives	Amino acids and derivatives	2026-48-4	1	6.20185e+06	5.93245e+06	5.79698e+06	5.77838e+06	5.66868e+06	6.21947e+06	-	-
mws0024	169.01	125.02	170.022	C7H6O5	[M-H]-	Gallic acid	Phenolic acids	Phenolic acids	149-91-7	1	6.00761e+06	4.91698e+06	6.84907e+06	5.30607e+06	5.80228e+06	6.47803e+06	C01424	ko00999
Lmtn002916	507.08	331.05	508.085	C22H20O14	[M-H]-	Mearnsetin-3-O-glucuronide	Flavonoids	Flavones	-	2	5.51975e+06	4.53383e+06	7.70267e+06	4.4566e+06	6.06343e+06	6.38396e+06	-	-
Zbn009590	313.07	270.06	314.081	C17H14O6	[M-H]-	5,15-O-Dimethyl morindol	Quinones	Anthraquinone	-	3	6.04726e+06	4.90133e+06	6.68096e+06	7.02903e+06	6.72514e+06	6.9026e+06	-	-
mws1433	314.14	177.05	313.131	C18H19NO4	[M+H]+	N-Feruloyltyramine; Moupinamide*	Alkaloids	Phenolamine	66648-43-9	1	6.15116e+06	4.79937e+06	6.4655e+06	5.87136e+06	6.00232e+06	6.19282e+06	C02717	-
MWS1926	132.1	86.1	131.095	C6H13NO2	[M+H]+	DL-Leucine*	Amino acids and derivatives	Amino acids and derivatives	328-39-2	1	5.99599e+06	5.25703e+06	6.12488e+06	1.53543e+06	1.09458e+06	1.39385e+06	-	-
MW0145768	327.13	121.06	326.134	C12H18N6O5	[M+H]+	Asn-His-Gly	Amino acids and derivatives	Amino acids and derivatives	-	3	6.21949e+06	4.39762e+06	6.72428e+06	4.47566e+06	4.77124e+06	6.29273e+06	-	-
MW0148077	395.13	232.07	394.131	C17H22N4O5S1	[M+H]+	Cys-Trp-Ser	Amino acids and derivatives	Amino acids and derivatives	-	3	5.86668e+06	6.1454e+06	5.31202e+06	5.70018e+06	5.4672e+06	5.87307e+06	-	-
mws0889	135.03	75.01	136.037	C4H8O5	[M-H]-	D-Threonic Acid	Others	Saccharides	3909-12-4	1	5.89496e+06	5.47318e+06	5.94723e+06	5.71703e+06	5.66985e+06	5.64028e+06	C21649	-
Zmyn000155	173.11	131.08	174.1	C7H14N2O3	[M-H]-	N-α-Acetyl-L-ornithine	Amino acids and derivatives	Amino acids and derivatives	6205-08-9	2	5.63799e+06	6.43767e+06	5.21884e+06	5.39276e+06	5.27527e+06	5.44584e+06	C00437	ko00220,ko01100,ko01110,ko01210,ko01230
Walp007214	290.27	88.08	289.262	C16H35NO3	[M+H]+	2-Aminohexadecane-1,5,6-triol	Lipids	Sphingolipids	-	1	6.7295e+06	5.09973e+06	5.35167e+06	10939822	1.08832e+07	1.05623e+07	-	-
Lssp210092	314.14	177.05	313.131	C18H19NO4	[M+H]+	N-trans-ferulic tyramine*	Alkaloids	Phenolamine	-	1	6.10786e+06	4.79216e+06	6.16537e+06	5.53783e+06	5.53654e+06	5.47268e+06	-	-
Zblp005777	314.14	177.06	313.131	C18H19NO4	[M+H]+	N-trans-ferulicacidacylp-hydroxyphenylethylamine	Alkaloids	Phenolamine	-	1	5.80433e+06	5.01297e+06	5.93327e+06	5.65667e+06	5.85885e+06	5.79265e+06	-	-
Lmsn003297	449.11	287.06	450.116	C21H22O11	[M-H]-	3,4,2',4',6'-Pentahydroxychalcone-4'-O-glucoside	Flavonoids	Chalcones	-	2	5.55113e+06	5.18354e+06	5.76346e+06	5.36788e+06	4.80365e+06	5.32936e+06	C16408	ko00941,ko01110
Rfmb320	144.102	84.0813	143.095	C7H13NO2	[M+H]+	1-Methylpiperidine-2-carboxylic acid	Organic acids	Organic acids	7730-87-2	3	5.49879e+06	4.33847e+06	6.61464e+06	5.05714e+06	5.29146e+06	5.28906e+06	-	-
MWS04559g	182.08	136.08	181.074	C9H11NO3	[M+H]+	3-Hydroxy-L-phenylalanine	Amino acids and derivatives	Amino acids and derivatives	587-33-7	2	5.72449e+06	5.00336e+06	5.70244e+06	5.60352e+06	5.44771e+06	5.66323e+06	-	-
Wafp004641	476.19	314.14	475.184	C24H29NO9	[M+H]+	N-Feruloyltyramine 4-glucoside	Alkaloids	Phenolamine	-	1	5.37265e+06	5.31221e+06	5.73428e+06	5.64389e+06	5.21595e+06	5.3191e+06	-	-
zjbp110821	297.11	137.07	296.105	C18H16O4	[M+H]+	7-hydroxy-6-methoxy-2-(2-phenylethyl)chromone	Others	Chromone	-	1	5.91877e+06	4.43019e+06	5.95704e+06	5.36491e+06	5.42986e+06	5.40926e+06	-	-
pme0014	148.06	84.04	147.053	C5H9NO4	[M+H]+	L-Glutamic acid	Amino acids and derivatives	Amino acids and derivatives	56-86-0	3	4.85433e+06	6.33115e+06	4.81147e+06	4.78362e+06	5.05589e+06	5.1304e+06	C00025	ko00220,ko00250,ko00330,ko00332,ko00340,ko00430,ko00470,ko00480,ko00524,ko00630,ko00650,ko00660,ko00860,ko00910,ko00970,ko01100,ko01110,ko01200,ko01210,ko01230,ko01240,ko02010
Wccp005403	314.14	177.06	313.131	C18H19NO4	[M+H]+	Acetyl-Caranine	Alkaloids	Alkaloids	-	3	5.1418e+06	4.60665e+06	6.06884e+06	5.14394e+06	5.44513e+06	5.31335e+06	-	-
mws1080	341.11	179.06	342.116	C12H22O11	[M-H]-	Galactinol	Others	Saccharides	3687-64-7	1	5.25555e+06	4.75086e+06	5.81033e+06	5.25898e+06	5.00693e+06	4.72708e+06	C01235	ko00052,ko01100
MWSslk042	126.05	80.01	125.048	C6H7NO2	[M+H]+	N-Ethylmaleimide (NEM)	Amino acids and derivatives	Amino acids and derivatives	128-53-0	3	5.13153e+06	4.72966e+06	5.94125e+06	5.33344e+06	5.31223e+06	5.33762e+06	C02441	-
Wcfp001744	100.08	58.03	99.0684	C5H9NO	[M+H]+	N-Methylpyrrolidone	Others	Others	872-50-4	2	1.08554e+07	2.37216e+06	2.48597e+06	2.41446e+06	2.42796e+06	2.47765e+06	-	-
Saln002490	423.1	303.05	424.101	C19H20O11	[M-H]-	Maclurin 6-Glucoside	Others	Others	-	3	5.12562e+06	4.9849e+06	5.54678e+06	4.7371e+06	4.79055e+06	5.07335e+06	-	-
Wbtp006034	333.06	273.04	332.053	C16H12O8	[M+H]+	Arthone C	Flavonoids	Other Flavonoids	-	1	5.75431e+06	3.97727e+06	5.90408e+06	6.80667e+06	6.94976e+06	7.20505e+06	-	-
Zajp000573	144.1	84.08	143.095	C7H13NO2	[M+H]+	N-(4-oxopentyl)-acetamide	Alkaloids	Alkaloids	-	2	5.45386e+06	4.63588e+06	5.49076e+06	5.28233e+06	5.21381e+06	5.34371e+06	-	-
zjbp111006	349.13	137.06	348.121	C18H20O7	[M+H]+	(5R,6S,7S)-5,6,7-trihydroxy-2-(4-hydroxy-3-methoxyphenethyl)-5,6,7,8-tetrahydrochromone	Others	Chromone	-	1	9.73733e+06	2.61095e+06	3.15593e+06	7.94553e+06	8.60112e+06	7.53867e+06	-	-
MW0107056	319.16	214.11	318.154	C12H22N4O6	[M+H]+	Gly-Asp-Lys	Amino acids and derivatives	Amino acids and derivatives	-	3	5.02839e+06	5.03824e+06	5.37538e+06	5.03032e+06	5.01046e+06	4.96857e+06	-	-
Hmjp003123	479.08	303.06	478.075	C21H18O13	[M+H]+	Quercetin-5-O-glucuronide	Flavonoids	Flavonols	-	2	4.23768e+06	4.7998e+06	6.3933e+06	3.22149e+06	4.64979e+06	5.61917e+06	-	-
Lssp210056	465.1	303.05	464.096	C21H20O12	[M+H]+	Quercetin3-O-galactoside	Flavonoids	Flavonols	-	2	4.97399e+06	4.80658e+06	5.64001e+06	5.36758e+06	5.04948e+06	5.42265e+06	-	-
MWS2040	94.98	79.96	95.9881	CH4O3S	[M-H]-	Methanesulfonic acid	Organic acids	Organic acids	75-75-2	3	5.3448e+06	4.77052e+06	5.13194e+06	5.0414e+06	4.83292e+06	5.00075e+06	C11145	ko00920,ko01100
MW0106308	281.08	221.06	222.067	C7H14N2O4S	[M+CH3COO]-	Cystathionine	Amino acids and derivatives	Amino acids and derivatives	61135-95-3	3	4.86677e+06	4.74578e+06	5.44126e+06	4.36418e+06	4.56659e+06	5.15612e+06	C00542	-
MWS4525	166.07	124.05	165.065	C6H7N5O	[M+H]+	6-O-methylguanine	Nucleotides and derivatives	Nucleotides and derivatives	20535-83-5	1	5.21402e+06	4.41347e+06	5.38742e+06	5.06503e+06	5.20343e+06	5.00928e+06	-	-
Lmtp004915	491.15	329.1	490.147	C24H26O11	[M+H]+	3,5-Dihydroxy-3',4'-diacetoxylstilbene-3-O-glucoside	Others	Stilbene	-	3	5.11489e+06	4.443e+06	5.45204e+06	5.06469e+06	5.03475e+06	5.04658e+06	-	-
WaYn004793	579.17	285.08	580.179	C27H32O14	[M-H]-	Isosakuranetin 7-Alpha-L-Arabinofuranosyl-(1->6)-Glucoside	Flavonoids	Flavanones	-	1	4.70674e+06	4.9985e+06	5.25879e+06	4.50328e+06	4.69158e+06	4.69151e+06	-	-
MW0154290	579.17	285.08	520.163	C31H24N2O6	[M+CH3COO]-	Nap-Nap-OH	Amino acids and derivatives	Amino acids and derivatives	-	3	4.70674e+06	4.9985e+06	5.25879e+06	4.50328e+06	4.69158e+06	4.69151e+06	-	-
Ymjm000134	507.18	331.07	508.195	C25H32O11	[M-H]-	7R-Dihydrodehydrodiconferyl alcohol 4-O-β-D-glucopyranoside	Lignans and Coumarins	Lignans	-	2	5.35924e+06	3.37319e+06	6.21336e+06	5.09782e+06	5.63695e+06	5.96657e+06	-	-
Zahp011321	228.23	228.24	227.225	C14H29NO	[M+H]+	N-Isobutyl Decanamide	Alkaloids	Alkaloids	73785-31-6	1	6.22005e+06	2.43037e+06	6.26649e+06	6.46704e+06	6.62698e+06	6.58306e+06	-	-
zjbp110816	327.12	121.06	326.115	C19H18O5	[M+H]+	5-hydroxy-6-methoxy-2-[2-(4-methoxyphenyl)ethyl]chromone	Others	Chromone	-	2	5.16758e+06	4.08835e+06	5.52323e+06	5.19913e+06	5.10649e+06	5.1429e+06	-	-
pmb0374	136.06	119.04	135.054	C5H5N5	[M+H]+	2-Aminopurine	Nucleotides and derivatives	Nucleotides and derivatives	452-06-2	1	5.28349e+06	4.30252e+06	5.17894e+06	5.15226e+06	5.29479e+06	4.99897e+06	-	-
Lmmn002397	423.09	303.05	424.101	C19H20O11	[M-H]-	Maclurin-3-C-glucoside	Phenolic acids	Phenolic acids	-	3	4.97958e+06	4.68104e+06	5.07059e+06	4.79326e+06	4.82469e+06	4.90986e+06	-	-
Wcgp011192	249.18	193.12	248.178	C16H24O2	[M+H]+	5-Hydroxy-8,8-dimethyl-1,3,4,4a,4b,5,6,7,8a,9-decahydrophenanthren-2-one	Others	Others	-	3	4.34947e+06	5.25898e+06	5.0993e+06	4.82768e+06	4.91547e+06	4.87403e+06	-	-
pmb3142	299.08	137.02	300.084	C13H16O8	[M-H]-	Salicylic acid-2-O-glucoside	Phenolic acids	Phenolic acids	10366-91-3	3	4.95083e+06	4.51952e+06	5.11192e+06	4.63004e+06	4.69546e+06	4.69375e+06	-	-
Layp000971	332.13	152.07	331.127	C14H21NO8	[M+H]+	Hydroxymenisdaurin D	Alkaloids	Alkaloids	-	3	5.0063e+06	3.97373e+06	5.51536e+06	4.87036e+06	4.99574e+06	4.9106e+06	-	-
pme2125	503.162	179.055	504.169	C18H32O16	[M-H]-	Raffinose	Others	Saccharides	512-69-6	3	5.01429e+06	4.99011e+06	4.39845e+06	4.79638e+06	5.40155e+06	4.94503e+06	C00492	ko00052,ko01100,ko02010
Lmdp003808	317.07	302.04	316.058	C16H12O7	[M+H]+	Azaleatin (5-O-Methylquercetin)	Flavonoids	Flavonols	529-51-1	2	5.07434e+06	3.85307e+06	5.4579e+06	5.24958e+06	5.03494e+06	4.95911e+06	C10022	-
Lhhp005648	179.07	91.05	178.063	C10H10O3	[M+H]+	Trans-3,4-methylenedioxycinnamyl alcohol	Lignans and Coumarins	Coumarins	17581-86-1	1	4.88246e+06	4.40278e+06	5.01605e+06	4.01095e+06	4.1431e+06	5.32172e+06	-	-
pme2617	166.05	102.06	165.046	C5H11NO3S	[M+H]+	L-Methionine Sulfoxide	Amino acids and derivatives	Amino acids and derivatives	3226-65-1	3	4.89477e+06	4.38815e+06	4.93554e+06	4.533e+06	4.73079e+06	4.70132e+06	C02989	ko00270,ko01100
Lmcp006752	281.12	121.06	280.11	C18H16O3	[M+H]+	2-[2-(4-Methoxyphenyl)ethyl]chromone	Others	Chromone	92911-82-5	2	5.04259e+06	3.91405e+06	5.1985e+06	4.76159e+06	4.66706e+06	4.85103e+06	C08485	-
Wcgn012724	281.17	199.17	282.183	C16H26O4	[M-H]-	6-Hydroxyphomodiol	Others	Others	-	3	4.95203e+06	4.67311e+06	4.43826e+06	4.09001e+06	4.265e+06	4.56431e+06	-	-
Yxxn002325	415.16	415.16	416.168	C19H28O10	[M-H]-	icariside D1	Others	Ketone compounds	-	2	4.87899e+06	3.91667e+06	5.20086e+06	4.41612e+06	4.7849e+06	4.91945e+06	-	-
pmp000415	447.13	285.08	446.121	C22H22O10	[M+H]+	3'-Methoxydaidzin	Flavonoids	Isoflavones	200127-80-6	3	4.7471e+06	4.05431e+06	5.12392e+06	4.65792e+06	4.75425e+06	4.69975e+06	-	-
Hmcn001884	463.09	301.03	464.096	C21H20O12	[M-H]-	6-Hydroxyluteolin 5-glucoside	Flavonoids	Flavones	-	2	4.74521e+06	4.56865e+06	4.60776e+06	3.93333e+06	4.1992e+06	4.17711e+06	-	-
Wayn001856	379.03	241	380.041	C13H16O11S	[M-H]-	4-Hydroxybenzoic acid 4-(6-O-sulfo)glucopyranoside	Phenolic acids	Phenolic acids	-	1	4.97964e+06	3.76022e+06	5.08246e+06	4.56045e+06	4.52295e+06	4.74208e+06	-	-
pmn001468	461.13	137.02	462.137	C19H26O13	[M-H]-	Sibiricose A3	Phenolic acids	Phenolic acids	139726-39-9	2	4.80055e+06	4.52756e+06	4.47502e+06	4.48614e+06	4.112e+06	4.22786e+06	-	-
Walp007095	230.25	62.06	229.241	C14H31NO	[M+H]+	2-Amino-7-methyltridecan-1-ol*	Lipids	Sphingolipids	-	1	5.07713e+06	4.17995e+06	4.52536e+06	4.32624e+06	4.29816e+06	4.2729e+06	-	-
zjbp110827	267.1	176.05	266.094	C17H14O3	[M+H]+	6-hydroxy-2-(2-phenylethyl)chromone*	Others	Chromone	84294-90-6	2	4.95391e+06	3.78748e+06	4.99782e+06	4.57059e+06	4.82708e+06	4.70337e+06	-	-
Latp003004	395.13	233.08	394.126	C19H22O9	[M+H]+	2-Methyl-5-acetonyl-7-hydroxychromone glucoside	Others	Chromone	-	2	4.80927e+06	4.52267e+06	4.33772e+06	4.64991e+06	4.76349e+06	4.70187e+06	-	-
MW0107687	425.07	233.05	426.088	C13H22N4O8S2	[M-H]-	S-Glutathionyl-L-cysteine	Amino acids and derivatives	Amino acids and derivatives	-	3	4.76044e+06	3.8885e+06	4.98172e+06	4.49877e+06	4530998	4.67806e+06	C05526	ko00270,ko01100
pme3188	323.03	211	324.036	C9H13N2O9P	[M-H]-	Uridine 5'-monophosphate	Nucleotides and derivatives	Nucleotides and derivatives	58-97-9	1	4.74627e+06	4.04551e+06	4.82654e+06	4.60749e+06	4.71167e+06	4.5458e+06	C00105	ko00240,ko01100,ko01232,ko01240
Lmcp000611	144.08	84.06	143.07	C5H9N3O2	[M+H]+	2-Amino-4,5-dihydro-1H-imidazole-4-acetic acid	Alkaloids	Alkaloids	69098-41-5	2	4.44e+06	4.25742e+06	4.7992e+06	4.43635e+06	4.62714e+06	4.65849e+06	-	-
WaYp007548	230.25	62.06	229.241	C14H31NO	[M+H]+	2-Aminotetradecan-1-ol*	Lipids	Sphingolipids	-	1	4.89098e+06	4.06259e+06	4.53885e+06	4.19979e+06	4.23757e+06	4.22233e+06	-	-
pmp000575	447.129	285.096	446.121	C22H22O10	[M+H]+	Acacetin-7-O-glucoside (Tilianin)	Flavonoids	Flavones	4291-60-5	3	4.61909e+06	3.76981e+06	5.04616e+06	4.54161e+06	4.70749e+06	4.61788e+06	-	-
Lmbp008779	267.1	176.05	266.094	C17H14O3	[M+H]+	2-(2-Hydroxy-2-phenylethyl)chromone*	Others	Chromone	-	2	4.67047e+06	3.85164e+06	4.91126e+06	4.6144e+06	4.51315e+06	4.64285e+06	-	-
mws0866	259.022	96.9696	260.03	C6H13O9P	[M-H]-	D-Glucose 6-phosphate*	Others	Saccharides	56-73-5	3	4.24371e+06	5.10778e+06	4.05236e+06	4.6849e+06	4.30073e+06	4.40061e+06	C00092	ko00500,ko00524,ko00562,ko01100,ko01110
Lmcn009539	293.25	293.25	294.256	C19H34O2	[M-H]-	E,E,Z-1,3,12-Nonadecatriene-5,14-diol	Lipids	Free fatty acids	-	2	4.57729e+06	4.21905e+06	4.56738e+06	4.15429e+06	4.29122e+06	4.21977e+06	-	-
zjbp111018	331.12	137.06	330.11	C18H18O6	[M+H]+	rel-(1aR,2R,3R,7bS)-1a,2,3,7b-tetrahydro-2,3-dihydroxy-5-(2-phenylethyl)-7H-oxireno-benzopyran-7-one	Others	Others	-	2	4.52961e+06	3.6802e+06	4.87457e+06	4.74264e+06	4.59903e+06	4.53678e+06	-	-
pme0295	146.08	86.06	145.074	C6H11NO3	[M+H]+	4-Acetamidobutyric acid	Organic acids	Organic acids	3025-96-5	3	4.35809e+06	4.00733e+06	4.5211e+06	4.24132e+06	4.20953e+06	4.25342e+06	C02946	ko00330,ko01100
MWS5173	112.05	70.03	111.043	C4H5N3O	[M+H]+	Isocytosine	Nucleotides and derivatives	Nucleotides and derivatives	108-53-2	2	4.44899e+06	3.98195e+06	4.41775e+06	4.21875e+06	4.11744e+06	4.38249e+06	-	-
pmb3012	461.11	299.06	462.116	C22H22O11	[M-H]-	Chrysoeriol-7-O-glucoside	Flavonoids	Flavones	19993-32-9	2	4.27596e+06	4.08299e+06	4.22312e+06	4.52423e+06	4.16858e+06	4.43824e+06	-	-
Zmgn001039	266.09	134.05	267.078	C9H17NO6S	[M-H]-	S-Ribosyl-L-homocysteine	Amino acids and derivatives	Amino acids and derivatives	-	1	4.36211e+06	3.90761e+06	4.23794e+06	3.79366e+06	3.62777e+06	3.9109e+06	C03539	ko00270,ko01100,ko01230
MWS04447	130.09	70.07	129.079	C6H11NO2	[M+H]+	Homoproline	Amino acids and derivatives	Amino acids and derivatives	56879-46-0	1	4.31055e+06	3.50659e+06	4.52443e+06	3.36246e+06	3.32558e+06	3.22368e+06	-	-
MWSmce265	247.09	229.09	246.089	C14H14O4	[M+H]+	Decursinol	Lignans and Coumarins	Coumarins	23458-02-8	3	3.62637e+06	4.24386e+06	4.38024e+06	3.86712e+06	3.80153e+06	3.72908e+06	C09259	-
mws0177	111.01	67.02	112.016	C5H4O3	[M-H]-	2-Furoic acid	Organic acids	Organic acids	88-14-2	3	4.41637e+06	3.33794e+06	4.38673e+06	4.00327e+06	3.92669e+06	4.03378e+06	C01546	ko01100
Lmln010063	205.16	189.13	206.167	C14H22O	[M-H]-	2,6-Di-tert-butylphenol*	Phenolic acids	Phenolic acids	128-39-2	1	3.53013e+06	4.49876e+06	4.07059e+06	3.91056e+06	3.86592e+06	4.16615e+06	-	-
pme0274	132.1	69.07	131.095	C6H13NO2	[M+H]+	6-Aminocaproic acid	Organic acids	Organic acids	60-32-2	3	4189507	3.62125e+06	4.27591e+06	3.92372e+06	4.08136e+06	3.99981e+06	C02378	ko01100
Zmzp005934	284.3	102.09	283.288	C18H37NO	[M+H]+	Stearamide	Alkaloids	Alkaloids	124-26-5	1	3.43687e+06	4.09448e+06	4.49489e+06	5.27771e+06	5.23133e+06	5.12379e+06	C13846	-
mws1454	477.14	315.09	478.147	C23H26O11	[M-H]-	Persicoside	Flavonoids	Flavanones	28978-03-2	3	4.12951e+06	3.64055e+06	4.19814e+06	4.14538e+06	4.1435e+06	4.22362e+06	-	-
pme3017	104.07	58.07	103.063	C4H9NO2	[M+H]+	2-Aminoisobutyric acid	Organic acids	Organic acids	62-57-7	2	3.9605e+06	3.82804e+06	4.13813e+06	4.03535e+06	4.09589e+06	4.0644e+06	C03665	-
Lmjp002906	479.12	317.07	478.111	C22H22O12	[M+H]+	Rhamnetin-3-O-Glucoside*	Flavonoids	Flavonols	27875-34-9	1	4.14297e+06	3.48777e+06	4.26738e+06	3.82399e+06	3.90564e+06	4.19287e+06	-	-
MWS00204g	104.071	58.0659	103.063	C4H9NO2	[M+H]+	N-Ethylglycine*	Amino acids and derivatives	Amino acids and derivatives	627-01-0	2	3.97654e+06	3.90445e+06	3.97142e+06	3.80041e+06	3.88966e+06	3.89347e+06	-	-
Zajp002650	595.16	577.16	594.159	C27H30O15	[M+H]+	Vitexin-7-O-glucoside	Flavonoids	Flavones	-	2	4.0367e+06	4.17817e+06	3.61903e+06	3.45635e+06	3.70431e+06	3.96464e+06	-	-
Lamn006359	447.12	285.07	448.137	C22H24O10	[M-H]-	4'-demethyl-3,9-dihydroeucomin glucoside	Flavonoids	Other Flavonoids	-	2	3.9148e+06	3.83314e+06	4.06227e+06	3.93438e+06	3.97188e+06	4.02949e+06	-	-
Lmbn013410	205.16	189.127	206.167	C14H22O	[M-H]-	2,4-Di-Tert-Butylphenol*	Phenolic acids	Phenolic acids	96-76-4	1	3.32815e+06	4.19315e+06	4.27524e+06	3.90707e+06	3.97289e+06	4.07046e+06	-	-
Zmcp102206	381.2	299.2	382.214	C24H30O4	[M-H]-	(Z)-3,8-Dihydro 6,6·;7,3'a-diligustilide	Others	Others	-	1	4.11119e+06	3.9103e+06	3.70348e+06	3.41383e+06	3.7397e+06	3.7807e+06	-	-
Zmpn000638	130.05	88.04	131.07	C4H9N3O2	[M-H]-	3-Guanidinopropionic acid	Organic acids	Organic acids	353-09-3	2	4.10941e+06	3.45125e+06	4.13697e+06	3.90369e+06	3.7398e+06	3.80112e+06	C03065	-
Lmbn000193	103.004	59.0139	104.011	C3H4O4	[M-H]-	Tartronate semialdehyde	Organic acids	Organic acids	2480-77-5	3	3.40626e+06	4.32992e+06	3.90151e+06	1.46266e+06	1.28917e+06	1.33353e+06	C01146	ko00053,ko00630,ko01100
Zmdn006903	283.06	240.04	284.068	C16H12O5	[M-H]-	6-Methylaloe emodin	Quinones	Anthraquinone	-	3	4.11982e+06	3.2504e+06	4.24292e+06	4.51654e+06	4.58442e+06	4.62386e+06	-	-
MWSslk120	208.1	120.08	207.089	C11H13NO3	[M+H]+	N-Acetyl-DL-phenylalanine	Amino acids and derivatives	Amino acids and derivatives	2901-75-9	1	3.95464e+06	3.55995e+06	4.04734e+06	3.27164e+06	3.62832e+06	3.28404e+06	-	-
Yamp002343	208.1	120.08	207.089	C11H13NO3	[M+H]+	1-[2-(Furan-2-yl)-2-oxoethyl]piperidin-2-one	Alkaloids	Alkaloids	-	3	3.87032e+06	3.57212e+06	4.09647e+06	3.9614e+06	3.5331e+06	3.69236e+06	-	-
pmn001419	325.09	163.04	326.1	C15H18O8	[M-H]-	1-O-p-Coumaroyl-β-D-glucose	Phenolic acids	Phenolic acids	7139-64-2	1	3.7794e+06	3.34704e+06	4.40527e+06	3.86993e+06	3.44654e+06	3.77051e+06	C16827	-
Lcsn000415	267.07	59.01	268.079	C9H16O9	[M-H]-	Keto-Deoxy-Nonulonic acid	Organic acids	Organic acids	153666-19-4	2	3.89312e+06	3.75048e+06	3.80347e+06	3.73609e+06	3.75418e+06	3.61947e+06	C20934	ko00520,ko01100,ko01250
Wahp006113	507.15	345.1	506.142	C24H26O12	[M+H]+	Rhamnazine-4'-O-β-D-glucoside	Flavonoids	Flavones	-	1	3.98915e+06	3.31416e+06	4.04943e+06	3.94239e+06	3.87798e+06	3.91484e+06	-	-
pme3033	104.07	58.07	103.063	C4H9NO2	[M+H]+	N,N-Dimethylglycine*	Amino acids and derivatives	Amino acids and derivatives	1118-68-9	2	3.88609e+06	3.6458e+06	3.79628e+06	3.71434e+06	3.94765e+06	3.83184e+06	C01026	ko00260,ko01100
Wbmp007268	480.26	462.25	479.252	C25H37NO8	[M+H]+	Anthriscifolcine F	Alkaloids	Alkaloids	-	2	4.12001e+06	3.13469e+06	3.9004e+06	3.74116e+06	3.73718e+06	3.86752e+06	-	-
MW0155922	359.19	111.04	358.185	C15H26N4O6	[M+H]+	Pro-Lys-Asp	Amino acids and derivatives	Amino acids and derivatives	-	3	3.74688e+06	3.37552e+06	4.01316e+06	3.70849e+06	3.96219e+06	3.90228e+06	-	-
ML10172161	103	59.01	104.011	C3H4O4	[M-H]-	Hydroxypyruvic acid	Organic acids	Organic acids	1113-60-6	3	3.50087e+06	3.93999e+06	3.69006e+06	1.32397e+06	1.25181e+06	1.26289e+06	C00168	ko00260,ko00630,ko01100,ko01110,ko01200
pme2122	112.09	95.06	111.08	C5H9N3	[M+H]+	Histamine	Alkaloids	Alkaloids	51-45-6	3	3.70151e+06	3.90005e+06	3.49774e+06	3.57115e+06	3.66776e+06	3.7693e+06	C00388	ko00340,ko01100,ko01110
mws0133	123.06	80.05	122.048	C6H6N2O	[M+H]+	Nicotinamide	Others	Vitamin	98-92-0	2	3.75516e+06	3.18012e+06	3.99198e+06	3.54832e+06	3.5713e+06	3.5948e+06	C00153	ko00760,ko01100,ko01240
Lhcp120314	235.17	179.11	234.162	C15H22O2	[M+H]+	7β-H-9(10)-ene-11,12-Epoxy-8-oxoeremophilane	Terpenoids	Sesquiterpenoids	-	3	3.45396e+06	3.75519e+06	3.71645e+06	3.24518e+06	3.21865e+06	3.11593e+06	-	-
mws1090	259.02	96.97	260.03	C6H13O9P	[M-H]-	D-Glucose-1-phosphate*	Others	Saccharides	59-56-3	3	3.32782e+06	4.20584e+06	3.38979e+06	3.61006e+06	3.25339e+06	3.62586e+06	C00103	ko00010,ko00040,ko00052,ko00500,ko00520,ko00523,ko00561,ko01100,ko01110,ko01240,ko01250
Lmtn002796	449.11	287.06	450.116	C21H22O11	[M-H]-	Aromadendrin-7-O-glucoside	Flavonoids	Flavanonols	28189-90-4	3	3.6231e+06	3.34949e+06	3.67805e+06	3.28717e+06	3.44378e+06	3.48788e+06	-	-
pmb2975	477.14	357.1	478.147	C23H26O11	[M-H]-	Hesperetin-3'-O-glucuronide	Flavonoids	Flavanones	1237479-05-8	3	3.79764e+06	3.20951e+06	3.62331e+06	3.20135e+06	3.18094e+06	3.37796e+06	-	-
Wahp006462	507.15	345.1	506.142	C24H26O12	[M+H]+	Rhamnazine-5-O-β-D-glucoside	Flavonoids	Flavones	-	2	3.67854e+06	3.13965e+06	3.79359e+06	3.546e+06	3.51762e+06	3.47759e+06	-	-
Lahp002797	183.06	123.04	182.058	C9H10O4	[M+H]+	Methyl Orsellinate	Phenolic acids	Phenolic acids	3187-58-4	2	3.68281e+06	3.05292e+06	3.86353e+06	3.66064e+06	3.44817e+06	3.47837e+06	-	-
MWS4354	282.12	150.08	281.112	C11H15N5O4	[M+H]+	N6-methyladenosine	Nucleotides and derivatives	Nucleotides and derivatives	1867-73-8	3	3.92722e+06	2.92648e+06	3.63145e+06	3.78379e+06	3.73675e+06	3.66741e+06	-	-
pme0183	152.06	135.03	151.049	C5H5N5O	[M+H]+	Isoguanine	Nucleotides and derivatives	Nucleotides and derivatives	3373-53-3	3	3.89823e+06	3.28966e+06	3.26851e+06	3.05961e+06	3.52081e+06	3.51599e+06	-	-
Wcfp003695	207.14	95.08	206.131	C13H18O2	[M+H]+	Oleracone B	Others	Others	-	3	3.53543e+06	3.39152e+06	3.52508e+06	3.63083e+06	3.52707e+06	3.53057e+06	-	-
Wcdn000881	290.09	128.04	291.095	C11H17NO8	[M-H]-	N-Fructosyl Pyroglutamate	Amino acids and derivatives	Amino acids and derivatives	-	1	3.79595e+06	2.64002e+06	3.9367e+06	3.8548e+06	3.74282e+06	3.70537e+06	-	-
Raxn004023	447.09	357.07	448.101	C21H20O11	[M-H]-	Luteolin-7-O-glucoside (Cynaroside)	Flavonoids	Flavones	5373-11-5	2	3.59747e+06	3.31244e+06	3.4377e+06	3.41071e+06	3.15576e+06	3.4797e+06	C03951	ko00944
Zmsp004363	507.12	303.05	506.106	C23H22O13	[M+H]+	Quercetin-3-O-(6''-O-acetyl)glucoside	Flavonoids	Flavonols	-	3	3.64644e+06	2.90023e+06	3.78721e+06	3.42724e+06	3.44536e+06	3.32967e+06	-	-
pme3443	207.07	192.04	208.074	C11H12O4	[M-H]-	Sinapinaldehyde	Phenolic acids	Phenolic acids	4206-58-0	1	3.43177e+06	3.30922e+06	3.51123e+06	3.20879e+06	3.35226e+06	3.35113e+06	C05610	ko00940,ko01100,ko01110
Lmjp002718	207.138	95.0846	206.131	C13H18O2	[M+H]+	Arteannuin A	Terpenoids	Sesquiterpenoids	82442-48-6	3	3.65035e+06	3.23462e+06	3.29791e+06	3.58431e+06	3.56277e+06	3.27427e+06	-	-
MW0156009	304.15	70.07	303.143	C12H21N3O6	[M+H]+	Pro-Thr-Ser	Amino acids and derivatives	Amino acids and derivatives	-	3	3.53533e+06	2.92744e+06	3.70152e+06	3.3574e+06	3.24003e+06	3.34959e+06	-	-
Zmjn000749	99.01	81.95	100.052	C5H8O2	[M-H]-	Tiglic acid; 2-Methyl-2-Butenoic Acid	Organic acids	Organic acids	80-59-1	3	3.4146e+06	3.31265e+06	3.39601e+06	3.42413e+06	3.45129e+06	3.20085e+06	C08279	-
Zbqp000676	203.15	116.07	202.143	C8H18N4O2	[M+H]+	3-(triazan-2-yl)propyl L-prolinate	Amino acids and derivatives	Amino acids and derivatives	-	2	3.32203e+06	3.16128e+06	3.57235e+06	3.24849e+06	3.46991e+06	3.43913e+06	-	-
Yaap009385	415.21	119.09	414.204	C24H30O6	[M+H]+	Myrtucommulone B	Others	Others	54247-23-3	3	2.84861e+06	3.74087e+06	3.45639e+06	3.76223e+06	3.7302e+06	3.68924e+06	-	-
MWSmce706	129.07	56.05	128.059	C5H8N2O2	[M+H]+	Cyclo(Ala-Gly)	Amino acids and derivatives	Amino acids and derivatives	4526-77-6	3	3.25334e+06	3.75256e+06	3.00256e+06	3.18559e+06	3.34519e+06	3.55737e+06	-	-
MWS2984	153.05	136.03	152.045	C4H4N6O	[M+H]+	8-Azaguanine	Nucleotides and derivatives	Nucleotides and derivatives	134-58-7	3	3.43395e+06	2.97178e+06	3.5249e+06	3.50652e+06	3.4686e+06	3.48633e+06	-	-
Lmyn004515	207.06	177.02	208.074	C11H12O4	[M-H]-	3,4-Dimethoxycinnamic acid	Phenolic acids	Phenolic acids	2316-26-9	1	3.24841e+06	3.224e+06	3.42085e+06	2.8675e+06	3.00938e+06	3.16762e+06	-	-
Wcdp007360	496.34	184.07	495.332	C24H50NO7P	[M+H]+	LysoPC 16:0	Lipids	LPC	17364-16-8	1	3.38914e+06	2.86615e+06	3.53347e+06	3.76424e+06	3.32489e+06	3.75238e+06	-	-
MW0105085	210.08	124.04	211.084	C10H13NO4	[M-H]-	3-Methoxytyrosine	Amino acids and derivatives	Amino acids and derivatives	7636-26-2	3	3.26946e+06	2.90825e+06	3.59741e+06	3.16723e+06	3.07217e+06	3.14039e+06	-	-
MW0103713	423.06	333.03	364.042	C10H13N4O9P	[M+CH3COO]-	Xanthosine-5'-monophosphate	Nucleotides and derivatives	Nucleotides and derivatives	523-98-8	3	3.32633e+06	2.83467e+06	3.60847e+06	3.09374e+06	3.3299e+06	2.65409e+06	C00655	ko00230,ko01100,ko01110,ko01232
Zjhp090602	287.09	167.03	286.084	C16H14O5	[M+H]+	5,7-dihydroxy-3-(4'-hydroxybenzyl)-chroman-4-one(iso-2)	Flavonoids	Other Flavonoids	-	2	3.48396e+06	2.72142e+06	3.44909e+06	3.1779e+06	3.46119e+06	3.22104e+06	-	-
Zmmp000606	148.1	84.08	147.089	C6H13NO3	[M+H]+	2-Amino-4-hydroxy-3-methylpentanoic acid	Amino acids and derivatives	Amino acids and derivatives	-	3	3.15154e+06	3.90807e+06	2.54301e+06	3.30503e+06	3.66334e+06	3.51815e+06	-	-
Hahp000801	118.08	72.08	117.079	C5H11NO2	[M+H]+	alanine betaine	Alkaloids	Alkaloids	-	3	3.45916e+06	2.78369e+06	3.35884e+06	3.08644e+06	3.12687e+06	3.07971e+06	-	-
pmp001309	465.1	303.1	464.096	C21H20O12	[M+H]+	6-Hydroxykaempferol-7-O-glucoside	Flavonoids	Flavonols	-	2	3.243e+06	2.93195e+06	3.38246e+06	3.12594e+06	3.24577e+06	3.50061e+06	-	-
Hmln000873	331.07	169.01	332.074	C13H16O10	[M-H]-	2-O-Galloyl-D-glucose	Phenolic acids	Phenolic acids	-	2	2.8962e+06	3.05471e+06	3.59981e+06	2.8729e+06	2.83966e+06	2.99637e+06	-	-
pmb0764	144.05	113.03	143.041	C6H9NOS	[M+H]+	4-Methyl-5-thiazoleethanol	Others	Others	137-00-8	3	3.37075e+06	2.78385e+06	3.33782e+06	3.13789e+06	3.29481e+06	3.04376e+06	C04294	ko00730,ko01100,ko01240
Lmbp004608	349.128	137.059	348.121	C18H20O7	[M+H]+	Aquilarone C	Others	Chromone	-	3	2.9923e+06	3.03284e+06	3.32874e+06	2.82912e+06	3.13228e+06	2.29558e+06	-	-
HJKP000649	136.07	91.05	135.068	C8H9NO	[M+H]+	N-benzylformamide	Alkaloids	Alkaloids	6343-54-0	3	3.29597e+06	2.79592e+06	3.2584e+06	3.21846e+06	2.86267e+06	3.22168e+06	C15561	-
mws0425	129.02	85.03	130.027	C5H6O4	[M-H]-	Citraconic acid	Organic acids	Organic acids	498-23-7	3	2.54234e+06	3.22352e+06	3.55761e+06	2.1172e+06	2.18794e+06	2.08413e+06	C02226	ko00290,ko00660,ko01100,ko01210
MWSmce585	104.07	59.01	103.063	C4H9NO2	[M+H]+	Methyl 3-aminopropanoate	Amino acids and derivatives	Amino acids and derivatives	4138-35-6	2	3.19031e+06	3.08333e+06	2.9907e+06	3.07897e+06	3.3538e+06	3.00365e+06	-	-
pme2827	239.24	223.24	240.245	C16H32O	[M-H]-	Palmitaldehyde	Lipids	Free fatty acids	629-80-1	3	3.3539e+06	2.86405e+06	3.00673e+06	9.00572e+06	1.05874e+07	1.18781e+07	C00517	ko00071
Zmsp002859	193.09	105.07	170.094	C9H14O3	[M+Na]+	Comolactone A	Others	Others	-	3	3.1723e+06	2.9073e+06	3.11999e+06	3.08336e+06	2.94973e+06	3.07059e+06	-	-
MWSHC2047	579.21	417.16	580.216	C28H36O13	[M-H]-	Syringaresinol-4'-O-glucoside; Acanthoside B*	Lignans and Coumarins	Lignans	7374-79-0	1	3.58432e+06	2.39377e+06	3.19624e+06	1.97033e+06	2.83689e+06	3.57456e+06	C10890	-
Wasn001007	337.08	277.06	338.085	C12H18O11	[M-H]-	Isoascorbic acid 2-O-glucoside	Others	Vitamin	-	1	3.19557e+06	2673520	3.28701e+06	3.23587e+06	3.0542e+06	3.1539e+06	-	-
Zmbp000490	158.12	112.08	157.11	C8H15NO2	[M+H]+	Valerine	Alkaloids	Alkaloids	-	2	3.4139e+06	2.09044e+06	3.55181e+06	2.5171e+06	2.44592e+06	2.74845e+06	-	-
pmc0066	333.06	137.05	332.052	C10H13N4O7P	[M+H]+	2'-Deoxyinosine-5'-monophosphate	Nucleotides and derivatives	Nucleotides and derivatives	3393-18-8	3	2.62313e+06	3.74736e+06	2.63715e+06	2.90662e+06	2.78683e+06	2.97612e+06	C06196	ko00230,ko01232
pme0193	147.08	84.04	146.069	C5H10N2O3	[M+H]+	L-Glutamine	Amino acids and derivatives	Amino acids and derivatives	56-85-9	2	2.65876e+06	3.19974e+06	3.12161e+06	3.08182e+06	2.8434e+06	2.75207e+06	C00064	ko00220,ko00230,ko00240,ko00250,ko00470,ko00630,ko00750,ko00910,ko00970,ko01100,ko01230,ko01232,ko01240,ko02010
MWSmce165	165.08	59.02	166.084	C6H14O5	[M-H]-	L-Fucitol	Others	Saccharides	13074-06-1	2	2.72631e+06	3.07385e+06	2.99801e+06	2.98082e+06	2.88634e+06	2.88482e+06	-	-
MWSHY0021	299.09	256.07	298.084	C17H14O5	[M+H]+	Apigenin-7,4'-dimethyl ether	Flavonoids	Flavones	5128-44-9	1	3.18921e+06	2.35747e+06	3.19955e+06	3.71811e+06	3.76792e+06	3.65517e+06	C10019	-
MWS0552	239.2	223.03	240.209	C15H28O2	[M-H]-	Cis-10-Pentadecenoic Acid(C15:1)	Lipids	Free fatty acids	84743-29-3	2	3.10875e+06	2.69326e+06	2.84019e+06	9.98794e+06	1.45255e+07	1.33333e+07	-	-
Lhgp102113	313.18	137.06	312.173	C20H24O3	[M+H]+	1-(3',5'-Dihydroxy-4'-methoxyphenyl)-7-phenyl-3-heptanone	Others	Others	-	3	3.03015e+06	2.53153e+06	3.05837e+06	2.89454e+06	2.85316e+06	2.81823e+06	-	-
MWS00327g	106.05	60.04	105.043	C3H7NO3	[M+H]+	L-Isoserine	Amino acids and derivatives	Amino acids and derivatives	632-13-3	3	2.56135e+06	3.45859e+06	2.54408e+06	2.5664e+06	2.86137e+06	2.69407e+06	-	-
MW0136827	285.04	257.05	286.048	C15H10O6	[M-H]-	7,3',4',5'-Tetrahydroxyflavone	Flavonoids	Flavones	67858-31-5	3	2.83725e+06	2.6217e+06	2.95388e+06	2.56028e+06	2.50335e+06	2.50809e+06	-	-
Zmdp000972	136.04	91.05	135.035	C4H9NO2S	[M+H]+	S-Methyl-L-cysteine	Amino acids and derivatives	Amino acids and derivatives	1187-84-4	3	2.89581e+06	2.55625e+06	2.86636e+06	2.86238e+06	2.85874e+06	2.87022e+06	C22040	ko02010
Lskp211249	387.18	137.06	386.173	C22H26O6	[M+H]+	epieudesmin	Lignans and Coumarins	Lignans	-	2	2.76704e+06	2.59047e+06	2959944	2.56463e+06	2.94336e+06	3.06314e+06	-	-
pme0026	147.11	84.08	146.106	C6H14N2O2	[M+H]+	L-Lysine	Amino acids and derivatives	Amino acids and derivatives	56-87-1	2	2.65524e+06	2.74774e+06	2.79614e+06	2.88375e+06	2.75478e+06	2.65072e+06	C00047	ko00300,ko00310,ko00470,ko00780,ko00960,ko00970,ko01100,ko01110,ko01210,ko01230,ko02010
Lmsn001014	331.07	169.01	332.074	C13H16O10	[M-H]-	1-O-Galloyl-β-D-glucose*	Phenolic acids	Phenolic acids	58511-73-2	2	2.74801e+06	2.45747e+06	2.98661e+06	2.38097e+06	2.51045e+06	2.62686e+06	C01158	ko00999
Lmfn000604	331.07	169.01	332.074	C13H16O10	[M-H]-	6-O-Galloyl-β-D-glucose*	Phenolic acids	Phenolic acids	13186-19-1	2	2.74801e+06	2.45747e+06	2.98661e+06	2.38097e+06	2.51045e+06	2.62686e+06	-	-
Yarn005295	579.21	417.15	580.216	C28H36O13	[M-H]-	Tortoside A	Lignans and Coumarins	Lignans	-	1	2.55958e+06	2.82312e+06	2.79753e+06	2.34312e+06	2.91591e+06	4.38622e+06	-	-
Lamp007045	477.14	315.08	476.132	C23H24O11	[M+H]+	3-(4-hydroxybenzene)-5,7-dihydroxy-6-methoxychroman-4-one glucoside	Flavonoids	Other Flavonoids	-	2	2.76565e+06	2.46839e+06	2.93372e+06	2.76771e+06	2.49939e+06	3.03616e+06	-	-
Wayn001528	205.03	111.01	206.043	C7H10O7	[M-H]-	Homocitrate	Organic acids	Organic acids	13052-73-8	1	2.38642e+06	2.30961e+06	3.43359e+06	1.93534e+06	2.54701e+06	2.54169e+06	C01251	ko00300,ko00620,ko01100,ko01110,ko01210,ko01230,ko01240
MWSmce333	284.1	152.06	283.092	C10H13N5O5	[M+H]+	Crotonoside; 2-Hydroxyadenosine	Nucleotides and derivatives	Nucleotides and derivatives	1818-71-9	3	2.77052e+06	2.35624e+06	2.99126e+06	2.52117e+06	2.53596e+06	2.63391e+06	C08432	-
pmn001553	315.11	153.06	316.116	C14H20O8	[M-H]-	Cimidahurinine	Phenolic acids	Phenolic acids	142542-89-0	2	2.71024e+06	2.51824e+06	2.86761e+06	2.43275e+06	2.73788e+06	2.64116e+06	-	-
MW0138744	493.1	301.03	494.106	C22H22O13	[M-H]-	Laricitrin 3-galactoside	Flavonoids	Flavones	-	3	2.76877e+06	2.41391e+06	2.87927e+06	2.58346e+06	2.56663e+06	2.65001e+06	-	-
Wcfn008271	239.03	223.02	240.042	C14H8O4	[M-H]-	Danthron; 1,8-Dihydroxyanthraquinone	Quinones	Anthraquinone	117-10-2	3	2.99898e+06	2.43441e+06	2.59465e+06	7.79856e+06	9.34142e+06	1.07876e+07	C10312	-
pmp000004	331.08	316.06	330.074	C17H14O7	[M+H]+	4',5,7-Trihydroxy-3',6-dimethoxyflavone (Jaceosidin)	Flavonoids	Flavones	18085-97-7	2	2.7479e+06	2.07982e+06	3.00117e+06	3.00916e+06	3.18022e+06	3.27663e+06	-	-
Hmcn002743	417.15	181.04	418.163	C22H26O8	[M-H]-	Lirioresinol A	Lignans and Coumarins	Lignans	-	1	2.78393e+06	2.50058e+06	2.54063e+06	2.50693e+06	2.62318e+06	2.55839e+06	-	-
Lmcp005519	267.1	161.06	266.094	C17H14O3	[M+H]+	8-Hydroxy-2-(2-phenylethyl)chromone	Others	Chromone	-	3	2.70788e+06	2.1888e+06	2.90851e+06	2.5225e+06	2.5564e+06	2.6634e+06	-	-
MW0155364	366.2	111.04	365.195	C18H27N3O5	[M+H]+	Phe-Thr-Val	Amino acids and derivatives	Amino acids and derivatives	-	3	2.61313e+06	2.25954e+06	2.89427e+06	2.66374e+06	2.65828e+06	2.71526e+06	-	-
Saln000499	683.22	341.11	684.226	C31H40O17	[M-H]-	7-O-(4''-O-glucosyl)coumaroyl-loganic acid	Terpenoids	Monoterpenoids	-	3	2.41042e+06	2.86938e+06	2.45379e+06	2.27385e+06	2.09367e+06	2.16294e+06	-	-
pme0170	217.13	158.08	216.122	C8H16N4O3	[M+H]+	N-Acetyl-L-Arginine	Amino acids and derivatives	Amino acids and derivatives	155-84-0	1	3.22434e+06	2.01722e+06	2.48046e+06	2.43146e+06	3.08046e+06	3.14313e+06	-	-
Lmqn008288	299.26	299.26	300.266	C18H36O3	[M-H]-	3-Hydroxyoctadecanoic Acid	Lipids	Free fatty acids	45261-96-9	1	2.56766e+06	2.54385e+06	2.60152e+06	2.52579e+06	2.5199e+06	2.50864e+06	-	-
Hmlp005105	285.08	270.05	284.068	C16H12O5	[M+H]+	3,7-dihydroxy-4'-methoxyflavone	Flavonoids	Flavones	-	2	2.86613e+06	2.03491e+06	2.78496e+06	3.07659e+06	2.99014e+06	2.83392e+06	-	-
MWS2027	129.03	69	128.022	C4H4N2O3	[M+H]+	Barbituric acid;Malonylurea;2,4,6-Pyrimidinetrione	Nucleotides and derivatives	Nucleotides and derivatives	67-52-7	3	2.87393e+06	2.20991e+06	2.50044e+06	2.00983e+06	2.37191e+06	2.4714e+06	C00813	ko00240,ko01100
mws0120	258.11	104.11	257.103	C8H20NO6P	[M+H]+	Choline Alfoscerate	Lipids	PC	28319-77-9	3	2.50159e+06	2.82458e+06	2.25267e+06	2.3672e+06	2.47895e+06	2.6836e+06	C00670	ko00564,ko00565
Wbmn003185	221.16	221.15	222.162	C14H22O2	[M-H]-	Kobusone	Terpenoids	Sesquiterpenoids	24173-71-5	1	2.31921e+06	2.42319e+06	2.78791e+06	2.15265e+06	2.27175e+06	2.24992e+06	-	-
MW0148056	382.18	70.06	381.172	C18H27N3O4S1	[M+H]+	Cys-Phe-Ile	Amino acids and derivatives	Amino acids and derivatives	-	3	2.67437e+06	2.19559e+06	2.65672e+06	2.38616e+06	2.58186e+06	2.45436e+06	-	-
mws0051	285.08	242.05	284.068	C16H12O5	[M+H]+	Acacetin*	Flavonoids	Flavones	480-44-4	1	2.63022e+06	2.05255e+06	2.78442e+06	2.96433e+06	3.1286e+06	3.08959e+06	C01470	ko00944
Hahn002315	579.21	417.16	580.216	C28H36O13	[M-H]-	syringaresinol-4-O-β-D-glucopyranoside*	Lignans and Coumarins	Lignans	-	1	2.84801e+06	1.90078e+06	2.66918e+06	2.43158e+06	2.68184e+06	3.01094e+06	-	-
Lasp003143	193.09	105.07	192.078	C11H12O3	[M+H]+	1,4-Benzodioxin-6-propanol	Others	Alcohol compounds	-	3	2.39959e+06	2.38185e+06	2.62095e+06	2.36233e+06	2.41758e+06	2.43658e+06	-	-
Zbzn008048	293.18	221.15	294.183	C17H26O4	[M-H]-	Embelin	Quinones	Quinones	550-24-3	1	2.50015e+06	2.47175e+06	2.42482e+06	2.74601e+06	2.68176e+06	2.69594e+06	-	-
Laxp004783	477.14	315.09	476.132	C23H24O11	[M+H]+	Abrusin	Flavonoids	Flavones	-	2	2.51656e+06	2.1348e+06	2.74485e+06	2.67282e+06	2.59668e+06	2.42243e+06	-	-
Lmfn003760	477.07	301.04	478.075	C21H18O13	[M-H]-	Quercetin-4'-O-glucuronide	Flavonoids	Flavonols	201463-36-7	1	2.33578e+06	2.08511e+06	2.93438e+06	1.94194e+06	2.50478e+06	2.69936e+06	-	-
pmb0069	122.06	105.03	121.053	C7H7NO	[M+H]+	Benzamide	Alkaloids	Alkaloids	55-21-0	3	2.5789e+06	2.23597e+06	2.53551e+06	2.35199e+06	2.499e+06	2.51074e+06	C09815	-
Lmlp005572	433.11	271.06	432.106	C21H20O10	[M+H]+	Galangin-7-O-glucoside	Flavonoids	Flavones	-	2	2.55735e+06	2.18197e+06	2.60154e+06	2.34404e+06	2.34983e+06	2.50944e+06	-	-
MWS1787	94.07	53.04	93.0578	C6H7N	[M+H]+	2-Picoline; 2-Methylpyridine	Alkaloids	Pyridine alkaloids	109-06-8	3	2.54937e+06	2.69444e+06	2.04299e+06	2.60416e+06	2.53821e+06	2.68205e+06	C14447	-
Hmyn000254	297.12	59.01	298.12	C18H18O4	[M-H]-	Tababiphenyl C	Others	Chromone	1644433-50-0	2	2.34633e+06	2.6152e+06	2.32471e+06	2.4244e+06	2.40549e+06	2.26863e+06	-	-
Zjhp090625	447.13	285.08	446.121	C22H22O10	[M+H]+	(E)-7-O-β-D-glucopyranoside-5-hydroxy-3-(4'-hydroxybenzylidene)-chroman-4-one	Flavonoids	Other Flavonoids	-	3	2.33312e+06	2.32154e+06	2.61351e+06	2.17446e+06	2.07429e+06	2.00174e+06	-	-
Jmgn004021	449.11	269.05	450.116	C21H22O11	[M-H]-	6-C-Glucosyl-2-Hydroxynaringenin	Flavonoids	Flavanones	-	2	2.30413e+06	2.57005e+06	2.37981e+06	2.20283e+06	2.19418e+06	2.14585e+06	-	-
Lmsn002247	299.08	137.02	300.084	C13H16O8	[M-H]-	1-O-Salicyloyl-β-D-glucose	Phenolic acids	Phenolic acids	60517-74-0	2	2.50646e+06	2.16058e+06	2.57252e+06	2.26963e+06	2.07831e+06	2.26697e+06	-	-
Wayn004603	477.07	301.04	478.075	C21H18O13	[M-H]-	Tricetin 3'-glucuronide	Flavonoids	Flavones	-	1	2.15695e+06	2.05781e+06	3.01744e+06	1.92507e+06	2.13286e+06	2.29523e+06	-	-
Zblp002839	167.07	123.05	166.063	C9H10O3	[M+H]+	3-(3-Hydroxyphenyl)-propionic acid	Phenolic acids	Phenolic acids	621-54-5	2	2.48867e+06	2.26114e+06	2.47448e+06	2.46716e+06	2.27775e+06	2.40175e+06	C11457	ko00360,ko01100
pmf0392	317.1	167.04	316.095	C17H16O6	[M+H]+	Persicogenin (5,3'-dihydroxy-7,4'-dimethoxyflavanone)*	Flavonoids	Flavanones	28590-40-1	1	2.52914e+06	2.17424e+06	2.519e+06	2.28586e+06	2.33102e+06	2.34016e+06	-	-
pmp000006	345.1	330.07	344.09	C18H16O7	[M+H]+	Eupatilin (5,7-Dihydroxy-3',4',6-Trimethoxyflavone)*	Flavonoids	Flavones	22368-21-4	1	2.51529e+06	1.93003e+06	2.77293e+06	2.66231e+06	2.80658e+06	2.73605e+06	C10040	-
pmp000786	345.1	330.07	344.09	C18H16O7	[M+H]+	Eupatorin; 3',5-Dihydroxy-4',6,7-Trimethoxyflavone*	Flavonoids	Flavones	855-96-9	1	2.51529e+06	1.93003e+06	2.77293e+06	2.66231e+06	2.80658e+06	2.73605e+06	-	-
Lmgp008448	317.1	167.03	316.095	C17H16O6	[M+H]+	5,4'-Dihydroxy-7,3'-dimethoxyflavanone*	Flavonoids	Flavanones	66568-98-7	1	2.61934e+06	2.1125e+06	2.48585e+06	2.43562e+06	2.46036e+06	2.55225e+06	-	-
Zmln000899	343.11	181.05	344.111	C15H20O9	[M-H]-	Syringaldehyde-4-O-glucoside	Phenolic acids	Phenolic acids	-	2	2.66261e+06	1.95175e+06	2.60287e+06	2.32519e+06	2.40173e+06	2.38463e+06	-	-
MWSslk002	433.11	271.06	432.106	C21H20O10	[M+H]+	Sophoricoside	Flavonoids	Isoflavones	152-95-4	3	2.44073e+06	2.3267e+06	2.41605e+06	2.44386e+06	2.65784e+06	2.42394e+06	-	-
MWSHY0189	433.11	271.07	432.106	C21H20O10	[M+H]+	Apigenin-7-O-glucoside(Cosmosiin)	Flavonoids	Flavones	578-74-5	2	2.3969e+06	2.16776e+06	2.60046e+06	2.47289e+06	2.47915e+06	2.22356e+06	C04608	ko00944
MWSHY0123	285.08	270.06	284.068	C16H12O5	[M+H]+	Wogonin (5,7-Dihydroxy-8-Methoxyflavone)	Flavonoids	Flavones	632-85-9	2	2.57381e+06	1.96629e+06	2.59992e+06	2.74826e+06	2.9181e+06	2.7835e+06	C10197	-
MWStz070	182.08	91.05	181.074	C9H11NO3	[M+H]+	N-(2-Hydroxy-4-methoxyphenyl)acetamide	Alkaloids	Phenolamine	58469-06-0	2	2.46287e+06	2.23192e+06	2.3713e+06	2.38631e+06	2.45335e+06	2.41932e+06	-	-
HJAP148	581.15	287.06	580.143	C26H28O15	[M+H]+	Kaempferol-3-O-sambubioside	Flavonoids	Flavonols	27661-51-4	3	2.77707e+06	1.87115e+06	2.40204e+06	2.61863e+06	2.11078e+06	2.42463e+06	-	-
pmp001244	266.14	207.07	266.139	C14H20NO4+	[M]+	Caffeoylcholine	Alkaloids	Phenolamine	87189-10-4	2	2.1844e+06	2.82673e+06	2.00867e+06	2.16442e+06	3.25705e+06	3.20984e+06	-	-
Cmmn012461	299.202	299.202	300.209	C20H28O2	[M-H]-	Dehydroabietic acid	Terpenoids	Ditepenoids	1740-19-8	3	2.19153e+06	2.25289e+06	2.54318e+06	2.14561e+06	2.29617e+06	2.32502e+06	C12078	-
Lmbp008845	343.12	137.06	342.11	C19H18O6	[M+H]+	Aquilarone G	Others	Chromone	-	1	2.38458e+06	1.90973e+06	2.68104e+06	2.2891e+06	2.48598e+06	2.46439e+06	-	-
mws0255	112.05	95.02	111.043	C4H5N3O	[M+H]+	Cytosine	Nucleotides and derivatives	Nucleotides and derivatives	71-30-7	2	2.61099e+06	2.90661e+06	1.42155e+06	2.61909e+06	2.94734e+06	2.82241e+06	C00380	ko00240,ko01100,ko01232
Lmmn002260	551.21	389.17	552.221	C27H36O12	[M-H]-	5'-Methoxyisolariciresinol-9'-O-glucoside	Lignans and Coumarins	Lignans	-	2	2.19185e+06	2.27801e+06	2.45524e+06	2.07563e+06	2.22894e+06	2.30236e+06	-	-
Wcdp011133	265.25	69.07	264.245	C18H32O	[M+H]+	Linolenyl Alcohol	Others	Others	506-44-5	3	2.25942e+06	2.07862e+06	2.56519e+06	2.43152e+06	2.55875e+06	2.43073e+06	-	-
pmb0532	349.05	137.05	348.047	C10H13N4O8P	[M+H]+	Inosine 5'-monophosphate	Nucleotides and derivatives	Nucleotides and derivatives	131-99-7	3	2.26261e+06	2.23838e+06	2.39474e+06	2.2731e+06	2.38343e+06	2.33434e+06	C00130	ko00230,ko01100,ko01110,ko01232,ko01240
Lmgp004731	433.11	271.06	432.106	C21H20O10	[M+H]+	Genistein-7-O-galactoside	Flavonoids	Isoflavones	-	3	2.17849e+06	2.24688e+06	2.46584e+06	2.56096e+06	2.44485e+06	2.22457e+06	-	-
Zbdp002392	167.03	123.04	166.027	C8H6O4	[M+H]+	Piperonylic acid	Organic acids	Organic acids	94-53-1	2	2.31046e+06	2.16701e+06	2.409e+06	2.32436e+06	2.31651e+06	2.35968e+06	-	-
Zmjp000182	189.13	70.07	188.127	C7H16N4O2	[M+H]+	N-Monomethyl-L-arginine	Amino acids and derivatives	Amino acids and derivatives	17035-90-4	3	2.30237e+06	2.04271e+06	2.5126e+06	2.42974e+06	2.41377e+06	2.353e+06	C03884	-
pme3732	244.09	112.05	243.085	C9H13N3O5	[M+H]+	Cytidine	Nucleotides and derivatives	Nucleotides and derivatives	65-46-3	3	2.40365e+06	1.98042e+06	2.45132e+06	2.26283e+06	2.14102e+06	2.08593e+06	C00475	ko00240,ko01100,ko01232,ko02010
Lmjp004533	447.13	285.08	446.121	C22H22O10	[M+H]+	Kisasagenol A Triacetate	Terpenoids	Terpene	-	3	2.45739e+06	1.97485e+06	2.39811e+06	2.62547e+06	2.95553e+06	2.06824e+06	-	-
Zmhp004065	345.1	330.07	344.09	C18H16O7	[M+H]+	7,8-Dihydroxy-5,6,4'-trimethoxyflavone*	Flavonoids	Flavones	-	1	2.41295e+06	1.87058e+06	2.51535e+06	2.54409e+06	2.58829e+06	2.43304e+06	-	-
Hmhp005160	331.07	316.05	330.074	C17H14O7	[M+H]+	Rehderianin I	Flavonoids	Flavonols	90965-30-3	2	2.93433e+06	1.64029e+06	2.20113e+06	2.17307e+06	2.26695e+06	2.27889e+06	-	-
MWS20987	174.12	70.07	173.116	C7H15N3O2	[M+H]+	N5-(1-Iminoethyl)-L-ornithine	Amino acids and derivatives	Amino acids and derivatives	36889-13-1	2	2.38199e+06	1.86533e+06	2.51777e+06	2.16835e+06	2.18413e+06	2.21434e+06	-	-
zjbp110802	343.12	137.06	342.11	C19H18O6	[M+H]+	7-hydroxy-6-methoxy-2-[2-(3'-hydroxy-4'-methoxyphenyl)ethyl]chromone	Others	Chromone	-	2	2.32499e+06	1.94443e+06	2.49282e+06	2.19896e+06	2.38864e+06	2.81533e+06	-	-
Lcyp000677	447.13	285.08	446.121	C22H22O10	[M+H]+	Prunetin-4'-O-glucoside(Prunitrin)	Flavonoids	Isoflavones	154-36-9	3	2.56607e+06	1.77959e+06	2.36902e+06	2.3062e+06	2.29622e+06	2.22031e+06	-	-
Zmdp000292	189.14	70.07	188.127	C7H16N4O2	[M+H]+	Arginine methyl ester	Amino acids and derivatives	Amino acids and derivatives	-	3	2.01827e+06	2.05086e+06	2.64003e+06	2.30427e+06	2.35776e+06	2.3557e+06	-	-
Yajn003986	445.21	59.01	446.215	C21H34O10	[M-H]-	Dihydropenstemide	Terpenoids	Monoterpenoids	-	3	2.26159e+06	1.90021e+06	2.54143e+06	2.29841e+06	2.41009e+06	2.33387e+06	-	-
pme1266	167.06	124.05	166.049	C6H6N4O2	[M+H]+	3-Methylxanthine	Nucleotides and derivatives	Nucleotides and derivatives	1076-22-8	3	2.2866e+06	2.03091e+06	2.37788e+06	2.14493e+06	2.02319e+06	1.93858e+06	C16357	ko00232,ko01100,ko01110
Hmtn001120	315.109	153.056	316.116	C14H20O8	[M-H]-	5-(2-Hydroxyethyl)-2-O-glucosylphenol	Phenolic acids	Phenolic acids	-	3	2.27946e+06	2.1026e+06	2.29313e+06	2.09589e+06	2.13868e+06	2.16287e+06	-	-
MWSHY0106	319.04	273.04	318.038	C15H10O8	[M+H]+	Myricetin	Flavonoids	Flavonols	529-44-2	2	2.50172e+06	1.57604e+06	2.55621e+06	2.67821e+06	2.72488e+06	2.75478e+06	C10107	ko00941,ko00944,ko01110
Lamp007163	447.13	285.07	446.121	C22H22O10	[M+H]+	4'-Demethyleucomin glucoside	Flavonoids	Other Flavonoids	-	2	2.1848e+06	2.32676e+06	2.07754e+06	2.15474e+06	2.06487e+06	2.49224e+06	-	-
Hmhp005846	345.09	330.07	344.09	C18H16O7	[M+H]+	Tenaxin I	Flavonoids	Flavones	86926-52-5	2	2.29417e+06	1.76797e+06	2.48124e+06	2.52255e+06	2.43478e+06	2.4804e+06	-	-
pmb1096	118.07	91.05	117.058	C8H7N	[M+H]+	Indole	Alkaloids	Plumerane	120-72-9	3	1.78377e+06	1.98847e+06	2.75707e+06	2.75776e+06	2.83398e+06	2.82423e+06	C00463	ko00380,ko00400,ko00402,ko01100,ko01110
MWSHY0151	319.04	273.04	318.038	C15H10O8	[M+H]+	Quercetagetin; 3,3',4',5,6,7-Hexahydroxyflavone	Flavonoids	Flavonols	90-18-6	3	2.36504e+06	1.6714e+06	2.439e+06	3.09029e+06	3.2603e+06	3.16388e+06	C10122	-
Lmqp000427	146.08	82.07	145.074	C6H11NO3	[M+H]+	N-Methyl-Trans-4-Hydroxy-L-Proline	Amino acids and derivatives	Amino acids and derivatives	4252-82-8	2	2.14236e+06	2.15448e+06	2.1726e+06	2.10822e+06	2.3107e+06	2.05919e+06	-	-
pme2598	167.03	123.05	168.042	C8H8O4	[M-H]-	3,4-Dihydroxybenzeneacetic acid	Phenolic acids	Phenolic acids	102-32-9	3	2.33562e+06	1.79288e+06	2.31783e+06	1.90546e+06	2.01013e+06	1.93882e+06	C01161	ko00350,ko01100
MW0145351	435.2	245.06	434.195	C16H30N6O6S1	[M+H]+	Arg-Glu-Met	Amino acids and derivatives	Amino acids and derivatives	-	3	2.38457e+06	1.68024e+06	2.35664e+06	1.73299e+06	1.83101e+06	1.88735e+06	-	-
Jmzn003343	521.2	329.14	522.21	C26H34O11	[M-H]-	Saikolignanoside A	Lignans and Coumarins	Lignans	-	2	2.15096e+06	1.79624e+06	2.4719e+06	1.96093e+06	2.53757e+06	1.64966e+06	-	-
pme3968	166.07	149.05	165.065	C6H7N5O	[M+H]+	7-Methylguanine	Nucleotides and derivatives	Nucleotides and derivatives	578-76-7	3	2.17102e+06	1.82765e+06	2.40409e+06	2.05807e+06	2.11266e+06	2.19711e+06	C02242	-
Zmhn001905	447.09	285.04	448.101	C21H20O11	[M-H]-	HydroxyAloe-emodin-8-O-glucoside	Quinones	Anthraquinone	-	3	2.08698e+06	2.12348e+06	2.1838e+06	1.9198e+06	2.05041e+06	2.00506e+06	-	-
pma6640	479.12	317.07	478.111	C22H22O12	[M+H]+	3'-O-Methyltricetin-7-O-glucoside	Flavonoids	Flavones	-	3	2.19436e+06	1.92562e+06	2.21692e+06	2.15438e+06	2.30785e+06	2.39277e+06	-	-
pmp001281	522.36	184.07	521.348	C26H52NO7P	[M+H]+	LysoPC 18:1	Lipids	LPC	-	1	1.9532e+06	2.07068e+06	2.30937e+06	2.06665e+06	2.04991e+06	2.02311e+06	-	-
Jmzn003632	521.2	329.14	522.21	C26H34O11	[M-H]-	Manglieside D	Lignans and Coumarins	Lignans	-	2	2.27542e+06	1.90084e+06	2.14759e+06	1.94825e+06	2.55886e+06	2.48443e+06	-	-
MWS201403	218.15	84.08	217.143	C9H19N3O3	[M+H]+	Lys-Ala	Amino acids and derivatives	Amino acids and derivatives	17043-71-9	3	2.22417e+06	1.89854e+06	2.15541e+06	1.88874e+06	2.03326e+06	2.06803e+06	-	-
mws0847	150.08	133.05	149.07	C6H7N5	[M+H]+	1-Methyladenine	Nucleotides and derivatives	Nucleotides and derivatives	5142-22-3	3	2.01803e+06	2.02428e+06	2.21417e+06	1.95449e+06	2.05104e+06	2.04677e+06	C02216	-
MW0139627	593.15	533.13	594.158	C27H30O15	[M-H]-	Safflor yellow A	Quinones	Quinones	85532-77-0	3	2.16847e+06	1.86935e+06	2.12589e+06	1.8904e+06	1.97531e+06	1.66531e+06	-	-
Wayn000884	353.07	111	354.08	C12H18O12	[M-H]-	Citric acid glucoside	Organic acids	Organic acids	-	2	2.01278e+06	1.78382e+06	2.35575e+06	1.90018e+06	1.99553e+06	2.04919e+06	-	-
Wafp004334	476.2	177.05	475.184	C24H29NO9	[M+H]+	N-Feruloyltyramine 4'-glucoside	Alkaloids	Phenolamine	-	1	1.90907e+06	1.92756e+06	2.30681e+06	1.97104e+06	1.77823e+06	1.91393e+06	-	-
mws0894	447.13	285.08	446.121	C22H22O10	[M+H]+	Glycitin	Flavonoids	Isoflavones	40246-10-4	3	2.03031e+06	1.63272e+06	2.43557e+06	2.11979e+06	2.44354e+06	2.00741e+06	C16195	ko00943
Wasn001627	295.1	89.02	296.111	C11H20O9	[M-H]-	Glucosyl 2,3-Dihydroxy-2-Methylbutanoic Acid	Organic acids	Organic acids	-	1	2.11913e+06	1.74477e+06	2.20966e+06	1.8643e+06	1.93958e+06	1.97491e+06	-	-
Wbjp000520	146.08	82.06	145.074	C6H11NO3	[M+H]+	4-Hydroxypipecolic acid	Alkaloids	Alkaloids	14228-16-1	2	2.04698e+06	2.02038e+06	1.97854e+06	2.03167e+06	1.90337e+06	2.0943e+06	-	-
pme2693	131.12	114.09	130.111	C6H14N2O	[M+H]+	N-Acetylputrescine	Alkaloids	Alkaloids	18233-70-0	3	1.9688e+06	1.96026e+06	2.11479e+06	2.06574e+06	1.89972e+06	1.93486e+06	C02714	ko00330,ko01100
pmf0139	179.06	59.01	180.063	C6H12O6	[M-H]-	D-Galactose	Others	Saccharides	59-23-4	1	1.97579e+06	2.3128e+06	1.75369e+06	1.04731e+06	2.00633e+06	1.29119e+06	C00124	ko00052,ko01100
Zblp001009	272.11	110.06	271.106	C12H17NO6	[M+H]+	3-pyridine-methanol-O-β-D-glucopyranosyl	Alkaloids	Pyridine alkaloids	-	3	2.11074e+06	1.71093e+06	2.20071e+06	2.10888e+06	2.10994e+06	2.0609e+06	-	-
Walp007738	288.25	88.08	287.246	C16H33NO3	[M+H]+	14-Amino-15-hydroxy-11-methylpentadecanoic acid	Lipids	Sphingolipids	-	2	2.20909e+06	1.9389e+06	1.8398e+06	3.74091e+06	3.71779e+06	3.72178e+06	-	-
pmb0854	518.32	184.07	517.317	C26H48NO7P	[M+H]+	LysoPC 18:3	Lipids	LPC	-	1	2.10303e+06	1.61599e+06	2.26118e+06	2.07485e+06	2.05788e+06	2.05965e+06	-	-
Hmcp000405	144.14	84.08	143.131	C8H17NO	[M+H]+	Dihydroisopelletierine	Alkaloids	Piperidine alkaloids	-	2	2.08384e+06	1.71816e+06	2.1728e+06	2.22735e+06	2.10423e+06	2.11567e+06	-	-
mws0668	283.07	151.03	284.076	C10H12N4O6	[M-H]-	Xanthosine	Nucleotides and derivatives	Nucleotides and derivatives	146-80-5	2	1.99646e+06	1.80462e+06	2.127e+06	1.80031e+06	1.86036e+06	1.87647e+06	C01762	ko00230,ko00232,ko01100,ko01110,ko01232,ko02010
MWS0933	170.09	124.09	169.085	C7H11N3O2	[M+H]+	1-Methylhistidine*	Amino acids and derivatives	Amino acids and derivatives	332-80-9	3	1.97046e+06	1.96886e+06	1.97638e+06	1.87673e+06	2.13893e+06	2.12239e+06	-	-
Wbmp006325	480.26	462.25	479.252	C25H37NO8	[M+H]+	Anthriscifolcine C(ISO-1)	Alkaloids	Alkaloids	-	2	2.04989e+06	1.58458e+06	2.26453e+06	3.07281e+06	2.21487e+06	2.26229e+06	-	-
MWSmce698	149.1	65.04	148.089	C10H12O	[M+H]+	2',4'-Dimethylacetophenone	Others	Ketone compounds	89-74-7	3	2.19961e+06	1.9603e+06	1.7182e+06	1.77852e+06	1.74583e+06	1.83421e+06	-	-
Lmhp010190	522.36	184.07	521.348	C26H52NO7P	[M+H]+	LysoPC 18:1(2n isomer)	Lipids	LPC	-	1	1.99444e+06	1.8144e+06	2.06676e+06	2.00452e+06	2.02412e+06	2.04194e+06	-	-
Zmhn002301	325.093	163.039	326.1	C15H18O8	[M-H]-	p-Coumaric acid-4-O-glucoside	Phenolic acids	Phenolic acids	117405-48-8	3	1.88304e+06	1.84065e+06	2.12815e+06	1.98223e+06	1.7624e+06	2.00731e+06	C06739	-
mws0918	283.06	268.04	284.068	C16H12O5	[M-H]-	Prunetin (5,4'-Dihydroxy-7-methoxyisoflavone)	Flavonoids	Isoflavones	552-59-0	3	2.02699e+06	1.64778e+06	2.16825e+06	2.24435e+06	2.32441e+06	2.25275e+06	C10521	ko00943
ML10197929	130.09	88.04	131.07	C4H9N3O2	[M-H]-	Creatine	Organic acids	Organic acids	57-00-1	2	1.90843e+06	1.94591e+06	1.98175e+06	2.1266e+06	1.91273e+06	1.79949e+06	C00300	ko00260,ko00330,ko01100
Walp004995	234.21	88.08	233.199	C12H27NO3	[M+H]+	2-Aminododecane-1,3,4-triol	Lipids	Sphingolipids	-	1	2.47236e+06	1.64892e+06	1.71334e+06	4.12723e+06	4.15195e+06	4.23148e+06	-	-
MW0132545	269.05	175	270.053	C15H10O5	[M-H]-	3,7,4'-Trihydroxyflavone	Flavonoids	Flavones	2034-65-3	3	2.02569e+06	1.62113e+06	2.15389e+06	1.90475e+06	1.84234e+06	1.90162e+06	C10037	-
Zbqn001255	130.09	88.04	131.095	C6H13NO2	[M-H]-	propyl-L-alanine	Amino acids and derivatives	Amino acids and derivatives	-	1	1.09676e+06	926785	3.7415e+06	966111	1.09177e+06	1.10062e+06	-	-
Lmbn005167	301.07	135.04	302.079	C16H14O6	[M-H]-	Ferreirin	Flavonoids	Isoflavones	32898-79-6	3	1.89989e+06	1.65396e+06	2.20422e+06	1.79144e+06	1.87244e+06	1.82167e+06	C10419	-
Zblp004068	285.08	242.05	284.068	C16H12O5	[M+H]+	7-Methoxy-3,4'-Dihydroxyflavone	Flavonoids	Flavonols	-	2	2.24748e+06	1.45213e+06	2.05603e+06	2.15076e+06	2.33492e+06	2.4943e+06	-	-
MWSslk108	204.13	85.03	203.116	C9H17NO4	[M+H]+	O-Acetyl-L-carnitine	Alkaloids	Alkaloids	3040-38-8	2	2.15251e+06	1.65458e+06	1.89634e+06	1.73472e+06	1.82105e+06	1.71601e+06	-	-
Walp007137	378.32	286.28	377.314	C20H43NO5	[M+H]+	2-AminoicoSane-1,6,18,19,20-pentaol	Lipids	Sphingolipids	-	1	2.22186e+06	1.46859e+06	2.00022e+06	2.13429e+06	2.27199e+06	2.24623e+06	-	-
Wcjp002598	146.06	91.05	145.053	C9H7NO	[M+H]+	8-hydroxyquinoline	Alkaloids	Quinoline alkaloids	148-24-3	2	1.95922e+06	1.61585e+06	2.07071e+06	1.99889e+06	1.95401e+06	2.0865e+06	C19434	-
Zmgp004297	281.15	107.05	280.146	C19H20O2	[M+H]+	1-phenyl-7-(4-hydroxyphenyl)-4-ene-3-heptanone	Others	Ketone compounds	-	2	1.63792e+06	2.17693e+06	1.82864e+06	2.09358e+06	2.13266e+06	2.06278e+06	-	-
mws1164	179.056	59.0139	180.063	C6H12O6	[M-H]-	D-Fructose	Others	Saccharides	57-48-7	1	1.88713e+06	1.76843e+06	1.95716e+06	1.88321e+06	1.79219e+06	1.98115e+06	C05003	-
Lmmn001294	331.1	153.02	332.111	C14H20O9	[M-H]-	Koaburaside	Phenolic acids	Phenolic acids	41653-73-0	2	1.90415e+06	1.69744e+06	2.00134e+06	1.75066e+06	1.66727e+06	1.77912e+06	-	-
pmb0501	131.13	114.1	130.122	C5H14N4	[M+H]+	Agmatine	Alkaloids	Alkaloids	306-60-5	3	1.99121e+06	1.72332e+06	1.88183e+06	1.83229e+06	1.8465e+06	1.87417e+06	C00179	ko00330,ko01100
Wcdp007560	522.35	184.07	521.348	C26H52NO7P	[M+H]+	1-Vaccenoyl-Glycero-3-Phosphocholine	Others	Others	-	3	1.93697e+06	1.73788e+06	1.90194e+06	1.84818e+06	1.99138e+06	2.02141e+06	-	-
Laxp004658	279.12	139.08	280.131	C15H20O5	[M-H]-	Phaseic Acid	Terpenoids	Sesquiterpenoids	24394-14-7	1	1.91782e+06	1.63177e+06	2.02643e+06	1.85484e+06	1.82409e+06	1840817	C09707	ko00906
pme2914	161.05	99.05	162.053	C6H10O5	[M-H]-	3-Hydroxy-3-methylpentane-1,5-dioic acid	Amino acids and derivatives	Amino acids and derivatives	503-49-1	1	1.92156e+06	1.50915e+06	2.11752e+06	1.23861e+06	1.25498e+06	1.24958e+06	C03761	-
MW0158609	400.15	70.07	399.146	C17H25N3O6S1	[M+H]+	Tyr-Ser-Met	Amino acids and derivatives	Amino acids and derivatives	-	3	1.76517e+06	1.67921e+06	2.08177e+06	1.81459e+06	1.8002e+06	1.83162e+06	-	-
Lmbp000728	121.06	77.04	120.058	C8H8O	[M+H]+	(S)-2-Phenyloxirane	Phenolic acids	Phenolic acids	20780-54-5	2	1.80463e+06	1.46241e+06	2.2544e+06	1.80898e+06	1.96547e+06	1.89032e+06	C20782	ko01100
Hmln000297	179.05	59.01	180.063	C6H12O6	[M-H]-	Inositol	Others	Saccharides	87-89-8	1	1.90142e+06	1.68893e+06	1.90386e+06	1.85903e+06	1.78161e+06	1.73792e+06	C00137	ko00052,ko00053,ko00562,ko01100,ko01110,ko01250,ko02010,ko04070
Zamn00402	179.056	59.0139	180.063	C6H12O6	[M-H]-	sorbose	Others	Saccharides	3615-56-3	1	1.83585e+06	1.7672e+06	1.87975e+06	1.83761e+06	1.82267e+06	1.74044e+06	C01452	-
MW0152350	288.2	258.15	287.185	C13H25N3O4	[M+H]+	Leu-Gly-Val	Amino acids and derivatives	Amino acids and derivatives	-	3	2.67859e+06	1.93647e+06	845095	2.57847e+06	2.41288e+06	2.42043e+06	-	-
Wbtp004753	303.05	229.05	302.043	C15H10O7	[M+H]+	1,2,3,7,8-pentahydroxy-6-methylanthracene-9,10-dione	Flavonoids	Other Flavonoids	-	2	1.73099e+06	1.90951e+06	1.81608e+06	1.81086e+06	1.70328e+06	1.73808e+06	-	-
pmb1754	184.07	125	184.073	C5H15NO4P+	[M]+	O-Phosphocholine	Alkaloids	Alkaloids	107-73-3	3	1.7658e+06	1.88e+06	1.80539e+06	1.69158e+06	1.89117e+06	1.76675e+06	C00588	ko00564,ko01100
MWS1894	183.08	98.98	182.073	C13H10O	[M+H]+	9-Fluorenol	Others	Others	1689-64-1	3	1.66014e+06	1.74067e+06	2.04359e+06	1.83835e+06	1.70914e+06	1.6924e+06	-	-
pme0181	170.092	124.088	169.085	C7H11N3O2	[M+H]+	3-Methyl-L-Histidine*	Amino acids and derivatives	Amino acids and derivatives	368-16-1	3	1.88039e+06	1.76332e+06	1.79589e+06	1.72643e+06	1.86468e+06	1.88254e+06	C01152	ko00340,ko01100
Wmzn000627	363.25	281.25	364.261	C22H36O4	[M-H]-	Ajugalaevigatic acid	Terpenoids	Ditepenoids	-	3	1.89358e+06	1.62533e+06	1.9163e+06	1.68559e+06	1.68552e+06	1.41482e+06	-	-
pme1611	433.11	313.07	434.121	C21H22O10	[M-H]-	Isohemiphloin	Flavonoids	Flavanones	3682-02-8	2	1.78838e+06	1.72756e+06	1.91501e+06	1.84792e+06	1.97483e+06	2.00167e+06	-	-
pme0021	166.09	120.08	165.079	C9H11NO2	[M+H]+	L-Phenylalanine	Amino acids and derivatives	Amino acids and derivatives	63-91-2	1	1.92248e+06	1.46203e+06	2.04292e+06	1.80652e+06	1.73212e+06	1.66106e+06	C00079	ko00360,ko00400,ko00460,ko00470,ko00940,ko00960,ko00966,ko00970,ko00996,ko00999,ko01100,ko01110,ko01210,ko01230,ko02010
Lmbp003668	419.1	287.05	418.09	C20H18O10	[M+H]+	Kaempferol-3-O-arabinoside	Flavonoids	Flavonols	-	3	1.79653e+06	1.68646e+06	1.92255e+06	1.7835e+06	1.74029e+06	1.80112e+06	-	-
pmf0440	163.08	91.05	162.068	C10H10O2	[M+H]+	4-MethoxycinnaMaldehyde	Others	Aldehyde compounds	1963-36-6	2	1.812e+06	1.77628e+06	1.75496e+06	1.65085e+06	1.62837e+06	1.54151e+06	C10475	-
MW0151073	358.14	205.05	357.128	C13H19N5O7	[M+H]+	His-Ser-Asp	Amino acids and derivatives	Amino acids and derivatives	20756-80-3	3	1.8757e+06	1.49622e+06	1.97025e+06	1.88794e+06	1.94112e+06	1.68475e+06	-	-
MWStz091	169.1	70.07	168.09	C8H12N2O2	[M+H]+	Cyclo(L-Ala-L-Pro)	Amino acids and derivatives	Amino acids and derivatives	36357-32-1	2	1.84884e+06	1.63055e+06	1.83241e+06	1.8018e+06	1.93413e+06	1.86237e+06	-	-
Lazp005201	489.14	285.08	488.132	C24H24O11	[M+H]+	Acetyl Sissotrin	Flavonoids	Isoflavones	-	3	1.90884e+06	1.52917e+06	1.85491e+06	1.78215e+06	1.87701e+06	1.90328e+06	-	-
MW0150928	514.26	292.19	513.255	C21H35N7O8	[M+H]+	His-Glu-Thr-Lys	Amino acids and derivatives	Amino acids and derivatives	-	3	1.71201e+06	2.00672e+06	1.57047e+06	1.61658e+06	1.76583e+06	1.71861e+06	-	-
mws0154	173.05	93.03	174.053	C7H10O5	[M-H]-	Shikimic acid	Organic acids	Organic acids	138-59-0	2	1.84483e+06	1.48584e+06	1.91973e+06	1.56306e+06	1.60998e+06	1.87764e+06	C00493	ko00400,ko00996,ko00999,ko01100,ko01110,ko01230,ko01240
pma0461	277.22	93.07	276.209	C18H28O2	[M+H]+	14,15-Dehydrocrepenynic acid	Lipids	Free fatty acids	4154-44-3	3	1.85647e+06	1.45528e+06	1.93446e+06	1.73512e+06	1.73529e+06	1.7501e+06	-	-
pmb0865	518.32	184.07	517.317	C26H48NO7P	[M+H]+	LysoPC 18:3(2n isomer)	Lipids	LPC	-	1	1.80283e+06	1.4344e+06	1.95185e+06	1.64139e+06	1.63799e+06	1.71342e+06	-	-
Lhcp120603	219.17	203.14	218.167	C15H22O	[M+H]+	8,12-Epoxy-eremophila-9,11(13)-diene	Terpenoids	Sesquiterpenoids	-	3	1.84944e+06	2.02064e+06	1.31618e+06	1.85535e+06	1.91585e+06	1.77544e+06	-	-
MW0106444	502.17	382.13	443.155	C19H21N7O6	[M+CH3COO]-	Dihydrofolic acid	Organic acids	Organic acids	4033-27-6	3	1.83699e+06	1.63036e+06	1.70218e+06	3.50487e+06	1.80887e+06	3.61936e+06	C00415	ko00670,ko00790,ko01100,ko01240
mws4170	179.056	59.0139	180.063	C6H12O6	[M-H]-	D-Glucose	Others	Saccharides	50-99-7	1	1.71253e+06	1.74075e+06	1.71023e+06	1.79665e+06	1.79343e+06	1.83195e+06	C00031	ko00010,ko00030,ko00052,ko00500,ko00520,ko00524,ko00901,ko01100,ko01110,ko02010
mws4516	130.05	84.05	129.043	C5H7NO3	[M+H]+	Pyroglutamic acid	Amino acids and derivatives	Amino acids and derivatives	4042-36-8	1	1.7439e+06	1.74404e+06	1.66974e+06	1.62979e+06	1.76542e+06	1.66024e+06	-	-
Lmqp000329	296.07	104.11	295.057	C8H14N3O7P	[M+H]+	5-Aminoimidazole ribonucleotide	Nucleotides and derivatives	Nucleotides and derivatives	25635-88-5	1	1.74033e+06	1.79781e+06	1.61703e+06	1.69433e+06	1.61417e+06	1.49877e+06	-	-
mws0376	115	71.01	116.011	C4H4O4	[M-H]-	Fumaric acid	Organic acids	Organic acids	110-17-8	3	1.79324e+06	1.57084e+06	1.76274e+06	1.71144e+06	1.70179e+06	1.71146e+06	C00122	ko00020,ko00190,ko00220,ko00250,ko00350,ko00360,ko00620,ko00650,ko00760,ko01100,ko01110,ko01200
pmb3023	449.11	287.06	450.116	C21H22O11	[M-H]-	Eriodictyol-8-C-glucoside	Flavonoids	Flavanones	1023271-51-3	3	1.705e+06	1.69266e+06	1.707e+06	1.63367e+06	1.71039e+06	1.72903e+06	-	-
Lmgn001670	137.03	108.02	138.032	C7H6O3	[M-H]-	Salicylic acid	Phenolic acids	Phenolic acids	69-72-7	1	1.63458e+06	1.5864e+06	1.8734e+06	1.54212e+06	1.5881e+06	1.73237e+06	C00805	ko00996,ko01100,ko01110,ko04075
mws0038	313.07	283.02	314.079	C17H14O6	[M-H]-	5,4'-Dihydroxy-3,7-dimethoxyflavone(Kumatakenin)	Flavonoids	Flavonols	3301-49-3	1	1.85569e+06	1.39411e+06	1.81105e+06	1.96942e+06	1.96679e+06	1.98092e+06	-	-
MW0117723	254.07	128.04	195.057	C6H13NO4S	[M+CH3COO]-	2-(N-Morpholino)ethanesulfonic acid	Organic acids	Organic acids	-	3	1.81975e+06	1.36475e+06	1.85337e+06	1.65257e+06	1.52037e+06	1.59085e+06	-	-
Lmcp002602	365.12	137.06	364.116	C18H20O8	[M+H]+	Aquilarone A	Others	Chromone	-	1	1.7828e+06	1.45763e+06	1.76303e+06	1.71832e+06	1.68878e+06	1.64837e+06	-	-
MW0158616	439.23	369.19	438.223	C19H30N6O6	[M+H]+	Tyr-Thr-Arg	Amino acids and derivatives	Amino acids and derivatives	-	3	1.76717e+06	1.54126e+06	1.68981e+06	1.69025e+06	1.65015e+06	1.73581e+06	-	-
Hmcp001636	509.13	347.07	508.122	C23H24O13	[M+H]+	Limocitrin-7-O-glucoside	Flavonoids	Flavonols	-	3	1.80084e+06	1.64039e+06	1.55599e+06	1.71282e+06	1.57317e+06	1.62005e+06	-	-
Lcsn002137	261.01	181.05	262.015	C9H10O7S	[M-H]-	Homovanillic acid sulfate	Organic acids	Organic acids	38339-06-9	3	1.79264e+06	1.33376e+06	1.84917e+06	1.57274e+06	1.57554e+06	1.6656e+06	-	-
MW0109605	376.19	70.06	375.187	C13H25N7O6	[M+H]+	Ser-Asn-Arg	Amino acids and derivatives	Amino acids and derivatives	-	3	1.72379e+06	1.3849e+06	1.84806e+06	1.49598e+06	1.44031e+06	1.46482e+06	-	-
mws0458	151.04	136.02	152.047	C8H8O3	[M-H]-	Vanillin; 4-Hydroxy-3-Methoxybenzaldehyde	Others	Aldehyde compounds	121-33-5	3	1.63211e+06	1.55668e+06	1.70557e+06	1.61759e+06	1.59428e+06	1.6601e+06	C00755	ko00996,ko01100,ko01110
Zasp102439	118.06	91.05	117.058	C8H7N	[M+H]+	m-Aminophenylacetylene	Alkaloids	Alkaloids	54060-30-9	3	1.59311e+06	1.69221e+06	1.56416e+06	1.59321e+06	1.45525e+06	1.66476e+06	-	-
mws0914	271.06	151	272.068	C15H12O5	[M-H]-	3,5,7-Trihydroxyflavanone (Pinobanksin)	Flavonoids	Flavanonols	548-82-3	1	1.61262e+06	1.39957e+06	1.80461e+06	1.55184e+06	1.54315e+06	1.63885e+06	C09826	ko00941
Lmyn012331	281.25	281.25	282.256	C18H34O2	[M-H]-	Petroselinic acid*	Lipids	Free fatty acids	593-39-5	3	1.66889e+06	1.37355e+06	1.75836e+06	1.41023e+06	1.26283e+06	1.41142e+06	C08363	-
mws0396	281.25	281.25	282.256	C18H34O2	[M-H]-	Elaidic Acid*	Lipids	Free fatty acids	112-79-8	3	1.66889e+06	1.37355e+06	1.75836e+06	1.41023e+06	1.26283e+06	1.41142e+06	C01712	-
pme1474	298.1	136.06	297.09	C11H15N5O3S	[M+H]+	5'-Deoxy-5'-(methylthio)adenosine	Nucleotides and derivatives	Nucleotides and derivatives	2457-80-9	3	1.64197e+06	1.20789e+06	1.90228e+06	1.65009e+06	1.70559e+06	1.69291e+06	C00170	ko00270,ko00908,ko01100
MWSmce085	313.04	298.02	314.043	C16H10O7	[M-H]-	Wedelolactone	Lignans and Coumarins	Coumarins	524-12-9	3	1.6043e+06	1.57302e+06	1.5699e+06	1.55764e+06	1.55268e+06	1.5316e+06	C10541	-
mws1050	148.06	88.04	147.053	C5H9NO4	[M+H]+	O-Acetylserine	Amino acids and derivatives	Amino acids and derivatives	5147-00-2	3	1.63833e+06	1.59014e+06	1.50313e+06	1.50327e+06	1.59589e+06	1.52138e+06	C00979	ko00270,ko00908,ko00920,ko01100,ko01110,ko01200,ko01230,ko04122
MW0155974	341.18	282.13	340.175	C15H24N4O5	[M+H]+	Pro-Pro-Gln	Amino acids and derivatives	Amino acids and derivatives	-	3	1.54212e+06	1.41967e+06	1.76856e+06	1.63939e+06	1.71964e+06	1.75913e+06	-	-
Lmhp001732	263.14	70.06	262.132	C14H18N2O3	[M+H]+	L-Prolyl-L-Phenylalanine	Amino acids and derivatives	Amino acids and derivatives	13589-02-1	3	1.63912e+06	1.35495e+06	1.72916e+06	1.64797e+06	1.56776e+06	1.55942e+06	-	-
pme2292	89.11	72.08	88.1	C4H12N2	[M+H]+	Putrescine	Alkaloids	Alkaloids	110-60-1	3	1.61556e+06	1.9729e+06	1.13035e+06	1.96774e+06	2.11526e+06	1.84244e+06	C00134	ko00330,ko00470,ko00480,ko00960,ko01100,ko01110,ko02010
pma6218	419.13	383.1	418.126	C21H22O9	[M+H]+	O-MethylNaringenin-8-C-arabinoside	Flavonoids	Flavanones	-	3	1.00142e+06	2.20962e+06	1.49941e+06	1.37986e+06	1.01563e+06	1.2652e+06	-	-
MW0113143	325.09	119.05	326.1	C15H18O8	[M-H]-	4-O-beta-D-glucosyl-4-coumaric acid	Organic acids	Organic acids	14364-05-7	3	1.60144e+06	1.40536e+06	1.69765e+06	1.54173e+06	1.55237e+06	1.56621e+06	C04415	-
mws0005	161.11	144.08	160.1	C10H12N2	[M+H]+	Tryptamine	Alkaloids	Plumerane	61-54-1	2	1.71419e+06	1.3113e+06	1.67563e+06	1.59765e+06	1.65798e+06	1.52324e+06	C00398	ko00380,ko00901,ko01100,ko01110
Hmhn003067	325.09	119.05	326.1	C15H18O8	[M-H]-	Phenylpropionic acid-O-β-D-glucopyranoside	Phenolic acids	Phenolic acids	-	1	1.68905e+06	1.43891e+06	1.55759e+06	1.44854e+06	1.44924e+06	1.4969e+06	-	-
pmb0998	364.07	152.06	363.058	C10H14N5O8P	[M+H]+	Guanosine 5'-monophosphate	Nucleotides and derivatives	Nucleotides and derivatives	85-32-5	3	1.55766e+06	1.67109e+06	1.4302e+06	1.56002e+06	1.70668e+06	1.77916e+06	C00144	ko00230,ko01100,ko01232
Wcdp006247	518.32	184.08	517.317	C26H48NO7P	[M+H]+	1-18:3-LysoPC	Others	Others	-	3	1.55985e+06	1.29174e+06	1.7943e+06	1.60077e+06	1.56108e+06	1.67724e+06	-	-
MWS20633g	262.05	216.04	261.04	C9H12NO6P	[M+H]+	O-phosphate-L-tyrosine	Amino acids and derivatives	Amino acids and derivatives	21820-51-9	3	1.29022e+06	1.11641e+06	2.2337e+06	1.10422e+06	2.21425e+06	1.29507e+06	C06501	-
Walp008102	302.31	88.08	301.298	C18H39NO2	[M+H]+	2-Aminooctadecane-1,4-diol	Lipids	Sphingolipids	-	1	1.48415e+06	1.60268e+06	1.5296e+06	1.75418e+06	2.06212e+06	1.82624e+06	-	-
Zbsp004940	193.05	133.03	192.042	C10H8O4	[M+H]+	6-Hydroxy-7-methoxycoumarin	Lignans and Coumarins	Coumarins	-	3	1.70031e+06	1.44019e+06	1.47179e+06	1.51143e+06	1.40394e+06	1.59825e+06	-	-
pme0376	271.061	151.004	272.068	C15H12O5	[M-H]-	Naringenin (5,7,4'-Trihydroxyflavanone)	Flavonoids	Flavanones	480-41-1	3	1.59757e+06	1.30419e+06	1.71009e+06	1.48531e+06	1.54511e+06	1.58423e+06	C00509	ko00941,ko00943,ko01100,ko01110
Zahp013728	338.34	338.34	337.334	C22H43NO	[M+H]+	octadecanoic acid pyrrolidide	Alkaloids	Alkaloids	33707-76-5	2	1.3843e+06	1.91139e+06	1.29612e+06	1.05376e+06	1.76919e+06	1.92279e+06	-	-
Lcsp000520	187.11	70.07	186.1	C8H14N2O3	[M+H]+	Alanylproline	Amino acids and derivatives	Amino acids and derivatives	13485-59-1	2	1.57561e+06	1.39821e+06	1.59958e+06	1.53799e+06	1.45956e+06	1.48471e+06	-	-
MWSmce118	127.047	81.044	126.043	C5H6N2O2	[M+H]+	Imidazole-4-Acetic Acid*	Alkaloids	Alkaloids	645-65-8	3	1.49595e+06	1.5645e+06	1.48269e+06	1.43655e+06	1.55974e+06	1.55723e+06	C02835	ko00340,ko01100
Layp006138	491.16	329.1	490.147	C24H26O11	[M+H]+	5-Hydroxy-3',4',7-trimethoxyflavone glucoside	Flavonoids	Flavones	-	3	1.53719e+06	1.28614e+06	1.70613e+06	1.42988e+06	1.39982e+06	1.45542e+06	-	-
pmb2922	565.05	323.03	566.055	C15H24N2O17P2	[M-H]-	Uridine 5'-diphospho-D-glucose	Nucleotides and derivatives	Nucleotides and derivatives	133-89-1	1	1.51369e+06	1.47604e+06	1.46843e+06	1.37386e+06	1.47545e+06	1.44268e+06	C00029	ko00040,ko00052,ko00053,ko00500,ko00520,ko00524,ko00561,ko00908,ko01100,ko01110,ko01240,ko01250
Lmcp002933	287.14	209.11	286.132	C16H18N2O3	[M+H]+	Pilosine	Alkaloids	Alkaloids	13640-28-3	3	1.5368e+06	1.2951e+06	1.62373e+06	1.43441e+06	1.55208e+06	1.44262e+06	C10610	-
pmn001420	341.09	179.04	342.095	C15H18O9	[M-H]-	1-O-Caffeoyl-β-D-glucose*	Phenolic acids	Phenolic acids	14364-08-0	1	1.56775e+06	1.34639e+06	1.51323e+06	1.40386e+06	1.48661e+06	1.36375e+06	C10433	-
Wcfp007836	302.3	88.08	301.298	C18H39NO2	[M+H]+	Tetradecyldiethanolamine	Others	Others	18924-66-8	3	1.38687e+06	1.6058e+06	1.42988e+06	1.87e+06	1.83546e+06	1.84419e+06	-	-
Cmbn007148	429.12	429.12	430.126	C22H22O9	[M-H]-	1-O-Feruloyl-3-O-caffeoylglycerol	Phenolic acids	Phenolic acids	-	2	1.56801e+06	1.21771e+06	1.62296e+06	1.49087e+06	1.5135e+06	1.48421e+06	-	-
Qahn004265	461.18	299.13	462.189	C24H30O9	[M-H]-	Magnolignan A-2-O-glucoside	Lignans and Coumarins	Lignans	1035846-18-4	3	1.46917e+06	1.3173e+06	1.60806e+06	1.49598e+06	1.35532e+06	1.3767e+06	-	-
mws1299	449.11	299.05	448.101	C21H20O11	[M+H]+	Luteolin-8-C-glucoside (Orientin)*	Flavonoids	Flavones	28608-75-5	2	1.82644e+06	847464	1.7178e+06	968161	1.00882e+06	1.10811e+06	C10114	-
MWSmce448	127.05	81.04	126.043	C5H6N2O2	[M+H]+	Imidazol-1-yl-acetic acid*	Alkaloids	Alkaloids	22884-10-2	3	1.43635e+06	1.45754e+06	1.46397e+06	1.34656e+06	1.31759e+06	1.29553e+06	-	-
mws1350	181.05	151	182.058	C9H10O4	[M-H]-	Syringaldehyde; 4-Hydroxy-3,5-Dimethoxybenzaldehyde	Others	Aldehyde compounds	134-96-3	3	1.44715e+06	1.401e+06	1.49826e+06	1.37404e+06	1.39721e+06	1.37141e+06	-	-
mws2623	281.25	281.25	282.256	C18H34O2	[M-H]-	11-Octadecanoic acid(Vaccenic acid)*	Lipids	Free fatty acids	506-17-2	3	1.46336e+06	1.29582e+06	1.5859e+06	1.33703e+06	1.31602e+06	1.40552e+06	C21944	-
pme3083	164.04	120.05	165.043	C8H7NO3	[M-H]-	2-(Formylamino)benzoic acid	Phenolic acids	Phenolic acids	3342-77-6	3	1.47634e+06	1.37426e+06	1.47118e+06	1.40634e+06	1.3796e+06	1.38272e+06	C05653	ko00380,ko01100
mws0072	433.11	271.06	432.106	C21H20O10	[M+H]+	Apigenin-5-O-glucoside	Flavonoids	Flavones	28757-27-9	3	1.47662e+06	1.35601e+06	1.47914e+06	1.51338e+06	1.57453e+06	1.54634e+06	-	-
Lasp006942	489.14	285.08	488.131	C24H24O11	[M+H]+	TRIFOLIRHIZIN-6′-acetate	Flavonoids	Other Flavonoids	-	2	1.32889e+06	1.32771e+06	1.64935e+06	1.30984e+06	1.2782e+06	1.26673e+06	-	-
Wbsp004755	179.07	119.05	178.063	C10H10O3	[M+H]+	Methyl Hydroxycinnamate	Phenolic acids	Phenolic acids	80540-55-2	1	1.41198e+06	1.35581e+06	1.53713e+06	1.51658e+06	1.53927e+06	1.25863e+06	-	-
Wcfn006909	329.06	299.02	330.074	C17H14O7	[M-H]-	(2Z)-4,6-Dihydroxy-2-[(4-Hydroxy-3,5-Dimethoxyphenyl)Methylidene]-1-Benzofuran-3-One	Others	Others	-	3	1.39603e+06	1.01632e+06	1.88388e+06	1.59909e+06	1.60589e+06	1.60295e+06	-	-
Lajp003510	271.06	149.02	270.053	C15H10O5	[M+H]+	Furo(2,3-f)-1,3-bewnzodioxole	Phenolic acids	Phenolic acids	-	2	1.56923e+06	1.42004e+06	1.28445e+06	1.30857e+06	1.4707e+06	1.29596e+06	-	-
pme2527	133.1	116.07	132.09	C5H12N2O2	[M+H]+	L-Ornithine	Amino acids and derivatives	Amino acids and derivatives	70-26-8	3	1.36941e+06	1.2913e+06	1.59019e+06	771409	829356	753194	C00077	ko00220,ko00330,ko00470,ko00480,ko01100,ko01110,ko01210,ko01230,ko02010
Ymjm000152	271.08	108.02	272.09	C12H16O7	[M-H]-	p-Hydroxypheny-β-D-allopyranoside	Phenolic acids	Phenolic acids	-	3	1.43236e+06	1.34359e+06	1.43503e+06	1.36331e+06	1.32013e+06	1.40106e+06	-	-
Lmzp004885	331.08	315.05	330.074	C17H14O7	[M+H]+	Tricin (5,7,4'-Trihydroxy-3',5'-dimethoxyflavone)	Flavonoids	Flavones	520-32-1	2	1.48938e+06	1.09121e+06	1.62379e+06	1.81174e+06	1.8168e+06	1.85477e+06	C10193	-
MWSmce157	144.1	58.06	143.095	C7H13NO2	[M+H]+	Stachydrine	Alkaloids	Pyrrole alkaloids	471-87-4	2	1.52156e+06	1.31761e+06	1.35228e+06	1.36172e+06	1.33908e+06	1.47189e+06	C10172	-
Wbtn002952	300.11	138.06	301.116	C13H19NO7	[M-H]-	1-(β-D-Glucopyranosyl)-3-ethyl-4-methyl-1H-pyrrole-2,5-dione	Others	Ketone compounds	-	1	1.41882e+06	1.28371e+06	1.46972e+06	1.36837e+06	1.31658e+06	1.32115e+06	-	-
MWS4414	145.05	57.03	144.042	C6H8O4	[M+H]+	trans-2-Butene-1,4-dicarboxylic Acid	Organic acids	Organic acids	4436-74-2	2	1.38437e+06	1.35796e+06	1.42333e+06	1.48139e+06	1.45883e+06	1.47953e+06	-	-
Lmcp004074	313.11	121.06	312.1	C18H16O5	[M+H]+	2-(4-Methoxyphenethyl)-5,6:7,8-Diepoxy-5,6,7,8-Tetrahydrochromone	Others	Chromone	-	2	1.62652e+06	945267	1.57589e+06	1.44647e+06	1.4544e+06	1.1839e+06	-	-
Lmmn004625	449.11	287.06	450.116	C21H22O11	[M-H]-	Dihydrokaempferol-7-O-glucoside	Flavonoids	Flavanonols	-	3	1.61362e+06	1.51362e+06	1.01534e+06	976916	940472	1.00802e+06	-	-
mws0601	110.02	66.03	111.032	C5H5NO2	[M-H]-	Pyrrole-2-carboxylic acid	Organic acids	Organic acids	634-97-9	3	1.3769e+06	1.28632e+06	1.47559e+06	1.34211e+06	1.33767e+06	1.43768e+06	C05942	ko00470
mws1094	287.06	259.07	288.063	C15H12O6	[M-H]-	Aromadendrin (Dihydrokaempferol)	Flavonoids	Flavanonols	480-20-6	3	1.27857e+06	1.41669e+06	1.41543e+06	1.35724e+06	1.25488e+06	1.35983e+06	C00974	ko00941,ko01100,ko01110
Xmsn002700	465.13	303.05	466.111	C21H22O12	[M-H]-	Taxifolin-3'-O-glucoside	Flavonoids	Flavanonols	31106-05-5	3	1.36664e+06	1.18543e+06	1.52669e+06	1.3673e+06	1.31627e+06	1.39011e+06	-	-
ML10180524	244.09	112.05	243.085	C9H13N3O5	[M+H]+	Cytarabine	Nucleotides and derivatives	Nucleotides and derivatives	147-94-4	3	1.38349e+06	1.20212e+06	1.4931e+06	1.36419e+06	1.41299e+06	1.35231e+06	C02961	-
pmb0142	165.05	95.05	164.047	C9H8O3	[M+H]+	Caffeic aldehyde	Phenolic acids	Phenolic acids	141632-15-7	3	1.39061e+06	1.22076e+06	1459689	1.3293e+06	1.27695e+06	1.40027e+06	C10945	ko00940,ko01110
MWSmce675	271.08	108.02	272.09	C12H16O7	[M-H]-	Arbutin	Phenolic acids	Phenolic acids	497-76-7	3	1.36344e+06	1.27168e+06	1.43396e+06	1.39163e+06	1.28223e+06	1.42475e+06	C06186	ko00010
zjbp111003	365.12	137.06	364.116	C18H20O8	[M+H]+	(5S,6S,7S,8R)-2-[2-(3-hydroxy-4-methoxyphenyl)ethyl]-5,6,7,8-tetrahydroxy-5,6,7,8-tetrahydrochromone*	Others	Chromone	-	1	1.3776e+06	1.2593e+06	1.40769e+06	1.34341e+06	1.31244e+06	1.34486e+06	-	-
Lmnp102682	595.17	463.13	594.159	C27H30O15	[M+H]+	Hispidulin-8-C-(2''-O-xylosyl)glucoside	Flavonoids	Flavones	-	3	1.52198e+06	1.27165e+06	1.24756e+06	1.34621e+06	1.44415e+06	1.52495e+06	-	-
pmf0138	179.06	59.01	180.063	C6H12O6	[M-H]-	D-Mannose	Others	Saccharides	3458-28-4	1	1.35174e+06	1.31564e+06	1.33994e+06	1.36927e+06	1.3823e+06	1.3746e+06	C00159	ko00051,ko00052,ko00520,ko01100,ko01250,ko02010
Lmjn005592	343.08	313.04	344.09	C18H16O7	[M-H]-	Cirsilineol (4',5-Dihydroxy-3',6,7-trimethoxyflavone)	Flavonoids	Flavanones	41365-32-6	1	1.41006e+06	1.12285e+06	1.46946e+06	1.41409e+06	1.56923e+06	1.55475e+06	C10032	-
Wcgn012576	335.22	253.22	336.23	C20H32O4	[M-H]-	14-hydroxy-14-(hydroxymethyl)-5,9-dimethyltetracyclo[11.2.1.01,10.04,9]hexadecane-5-carboxylic acid	Terpenoids	Ditepenoids	-	3	1.5094e+06	1.20893e+06	1.28221e+06	1.20642e+06	1.06623e+06	1.03119e+06	-	-
Wbmn013660	335.22	253.22	336.23	C20H32O4	[M-H]-	3,9-Dihydroxy-13(14)-labden-16,15-olide	Terpenoids	Ditepenoids	-	2	1.5094e+06	1.20893e+06	1.28221e+06	1.20642e+06	1.06623e+06	1.03119e+06	-	-
Wbmp002283	146.06	118.06	145.053	C9H7NO	[M+H]+	Α-hydroxyquinoline	Alkaloids	Alkaloids	-	2	1.36862e+06	1.14651e+06	1.48237e+06	1.41155e+06	1.33951e+06	1.30586e+06	-	-
pmp001164	493.13	316.1	492.127	C23H24O12	[M+H]+	Iristectorin B	Flavonoids	Isoflavones	94396-09-5	3	1.39166e+06	1.17381e+06	1.41492e+06	1.35379e+06	1.42689e+06	1.46189e+06	-	-
Cmyn001328	339.069	177.018	340.079	C15H16O9	[M-H]-	Daphnin*	Lignans and Coumarins	Coumarins	486-55-5	1	1.36114e+06	1.23384e+06	1.37508e+06	1.31752e+06	1.27635e+06	1.28185e+06	C01421	-
Zbqp001029	203.15	70.07	202.143	C8H18N4O2	[M+H]+	riazan-2-yl)propyl L-prolinate	Amino acids and derivatives	Amino acids and derivatives	-	2	1.25888e+06	1.21463e+06	1.47703e+06	1.50184e+06	1.53342e+06	1.38696e+06	-	-
Wagp010326	429.12	385.09	428.111	C22H20O9	[M+H]+	3,5-Diacetyltambulin	Flavonoids	Flavones	-	2	1.2373e+06	1.39937e+06	1.30488e+06	1.53183e+06	1.33518e+06	1.38019e+06	-	-
pma0134	121.05	93.06	120.042	C4H8O4	[M+H]+	D-Threose	Others	Saccharides	95-43-2	3	1.42841e+06	1.15883e+06	1.3504e+06	1.28851e+06	1.22851e+06	1.14482e+06	C06463	-
pme2165	155.01	111.02	156.017	C5H4N2O4	[M-H]-	Orotic acid (Vitamin B13)	Others	Vitamin	65-86-1	3	1.34695e+06	1.29447e+06	1.29601e+06	1.28072e+06	1.30121e+06	1.35077e+06	C00295	ko00240,ko01100,ko01240
Lafp003256	227.09	181.05	226.084	C11H14O5	[M+H]+	3,4'-Dihydroxy-3',5'-dimethoxypropiophenone	Others	Ketone compounds	136196-47-9	2	1.37412e+06	1.11124e+06	1.4381e+06	1.3492e+06	1.42468e+06	1.31426e+06	-	-
Wayp003244	180.06	134.06	179.058	C9H9NO3	[M+H]+	3-Succinoylpyridine	Alkaloids	Pyridine alkaloids	4192-31-8	2	1.39613e+06	1.05694e+06	1.46073e+06	1.29118e+06	1.22109e+06	1.31895e+06	C19569	ko00760,ko01100
mws0752	185.15	185.16	186.162	C11H22O2	[M-H]-	Undecylic Acid	Lipids	Free fatty acids	112-37-8	1	1.49708e+06	1.22009e+06	1.18989e+06	1.66205e+06	1.66594e+06	1.57188e+06	C17715	-
MW0158639	481.24	245.06	480.237	C26H32N4O5	[M+H]+	Tyr-Trp-Leu	Amino acids and derivatives	Amino acids and derivatives	-	3	1.36726e+06	1.26617e+06	1.23969e+06	1.35269e+06	1.2276e+06	1.21068e+06	-	-
HJN083	521.2	359.15	522.21	C26H34O11	[M-H]-	Lariciresinol-4'-O-glucoside	Lignans and Coumarins	Lignans	143663-00-7	2	1.26818e+06	1.30038e+06	1.30316e+06	1.21391e+06	1.22333e+06	1.3233e+06	-	-
pma6298	96.04	68.05	95.0371	C5H5NO	[M+H]+	3-Hydroxypyridine	Alkaloids	Pyridine alkaloids	109-00-2	3	1.38937e+06	1.00779e+06	1.4731e+06	1.33662e+06	1.36004e+06	1.3104e+06	-	-
Wbtp004977	247.06	153.02	246.053	C13H10O5	[M+H]+	2,3',4,6-tetrahydroxybenzophenone	Flavonoids	Other Flavonoids	26271-33-0	2	1.02872e+06	973250	1853660	1.04311e+06	1.13763e+06	1.05825e+06	-	-
Lmsp011263	329.1	268.08	328.095	C18H16O6	[M+H]+	6-Hydroxy-5,7,4'-trimethoxyflavone	Flavonoids	Flavones	6938-19-8	2	1.37871e+06	1.07414e+06	1.39763e+06	1.62005e+06	1.54091e+06	1.62391e+06	C14985	-
Lmbn001162	339.07	177.02	340.079	C15H16O9	[M-H]-	Esculetin-7-O-glucoside*	Lignans and Coumarins	Coumarins	-	1	1.36382e+06	1.12798e+06	1.35064e+06	1.04895e+06	1.06827e+06	1.07181e+06	-	-
Hmln003754	521.2	359.15	522.21	C26H34O11	[M-H]-	Icariside E5	Others	Ketone compounds	126176-79-2	2	1.32712e+06	1.15742e+06	1.31749e+06	1.3293e+06	1.28441e+06	1.1486e+06	-	-
MW0156492	387.13	96.96	388.147	C14H16D4N6O5S	[M-H]-	S-Adenosylhomocysteine-d4	Nucleotides and derivatives	Nucleotides and derivatives	-	3	1.3816e+06	1.05009e+06	1.36416e+06	1.19903e+06	1.21862e+06	1.30977e+06	-	-
mws0906	341.12	179.07	342.132	C16H22O8	[M-H]-	Coniferin	Phenolic acids	Phenolic acids	531-29-3	3	1.31109e+06	1.1346e+06	1.33702e+06	1.13718e+06	1.32957e+06	1.36965e+06	C00761	ko00940,ko01110
Labn003059	417.07	331.07	418.075	C16H18O13	[M-H]-	galloyl malonyl glucoside	Phenolic acids	Phenolic acids	-	2	1.39344e+06	986096	1.39598e+06	1.24285e+06	1.15363e+06	1.28321e+06	-	-
pmp000878	447.13	411.11	446.121	C22H22O10	[M+H]+	Swertisin	Flavonoids	Flavones	6991-10-2	2	1.14875e+06	1.17655e+06	1.43376e+06	1.36786e+06	1.28337e+06	1.51147e+06	C17835	-
HJAP056	477.14	315.1	476.132	C23H24O11	[M+H]+	Dihydroxy-dimethoxyflavone-7-O-glucoside*	Flavonoids	Flavones	-	2	1.12168e+06	1.13128e+06	1.50548e+06	1.27907e+06	952647	1.27974e+06	-	-
Zmjp003291	595.17	433.12	594.159	C27H30O15	[M+H]+	Vitexin-2''-O-galactoside	Flavonoids	Flavones	-	3	1.12366e+06	1.20651e+06	1.41555e+06	1.56615e+06	1.35094e+06	1.39956e+06	-	-
pme1292	167.03	123.05	168.042	C8H8O4	[M-H]-	Homogentisic acid	Phenolic acids	Phenolic acids	451-13-8	3	1.33524e+06	994069	1.36515e+06	1.25671e+06	1.15162e+06	1253278	C00544	ko00130,ko00350,ko01100,ko01240
Lcgn000234	339.07	177.02	340.079	C15H16O9	[M-H]-	davidioside C	Phenolic acids	Phenolic acids	-	1	1.20462e+06	1.20722e+06	1.26253e+06	1.16016e+06	1.16022e+06	1.22387e+06	-	-
Lmgn000160	131.05	70.03	132.054	C4H8N2O3	[M-H]-	3-Ureidopropionic Acid	Organic acids	Organic acids	462-88-4	1	1.21906e+06	1.39549e+06	1.05294e+06	1.16574e+06	1.1314e+06	1.16766e+06	C02642	ko00240,ko00410,ko00770,ko01100
Wbtp004961	303.05	229.05	302.043	C15H10O7	[M+H]+	1,2,4,5-tetrahydroxy-7-(hydroxymethyl)anthracene-9,10-dione	Flavonoids	Other Flavonoids	-	2	1.30777e+06	1.12061e+06	1.23811e+06	1.58357e+06	1.41583e+06	1.40392e+06	-	-
mws4532g	133.1	70.07	132.09	C5H12N2O2	[M+H]+	D-Ornithine	Amino acids and derivatives	Amino acids and derivatives	348-66-3	2	1.08483e+06	1.38807e+06	1.17413e+06	1.14418e+06	1.18045e+06	1.17423e+06	-	-
Zahp003766	597.15	303.05	596.138	C26H28O16	[M+H]+	Quercetin 3-O-glucoside 7-O-xyloside*	Flavonoids	Flavonols	-	2	1713585	1678170	232142	250937	298876	502555	-	-
ZbWn000821	257.03	96.96	258.041	C7H14O8S	[M-H]-	3,4-dihydroxy-6-(hydroxymethyl)-5-methyltetrahydro-2H-pyran-2-yl hydrogen sulfate	Others	Others	-	2	1.44862e+06	1.09387e+06	1.07178e+06	1.27545e+06	1.26569e+06	1.32265e+06	-	-
mws0917	329.07	314.04	330.074	C17H14O7	[M-H]-	3,7-Di-O-methylquercetin	Flavonoids	Flavonols	2068-02-2	1	1.28481e+06	1.00049e+06	1.32514e+06	1.4499e+06	1.50172e+06	1.46136e+06	C01265	ko00944,ko01110
Lmmp003903	491.12	287.05	490.111	C23H22O12	[M+H]+	Kaempferol-3-O-(2''-O-acetyl)glucoside	Flavonoids	Flavonols	-	3	1.27042e+06	1.04275e+06	1.29284e+06	1.13365e+06	1.287e+06	1.18372e+06	-	-
ZbWp002423	180.1	120.08	179.095	C10H13NO2	[M+H]+	N-methylphenylalanine	Amino acids and derivatives	Amino acids and derivatives	-	2	1.26282e+06	995769	1.34662e+06	1.27099e+06	1.24302e+06	1.29364e+06	-	-
pme0122	189.12	126.09	188.116	C8H16N2O3	[M+H]+	N6-Acetyl-L-lysine	Amino acids and derivatives	Amino acids and derivatives	692-04-6	3	1.28518e+06	1.14345e+06	1.14304e+06	1.28283e+06	1.29482e+06	1.355e+06	C02727	ko00310,ko01100
MWSmce460	100.08	56.05	99.0684	C5H9NO	[M+H]+	2-Piperidone	Alkaloids	Piperidine alkaloids	675-20-7	2	1.42098e+06	1.01985e+06	1.11707e+06	1.22169e+06	1.26352e+06	1.11573e+06	-	-
Zbqn002318	214.07	114.06	215.079	C9H13NO5	[M-H]-	N-succinyl-proline	Amino acids and derivatives	Amino acids and derivatives	-	1	1.21225e+06	1.02781e+06	1.3165e+06	1.12654e+06	1.12213e+06	1.14838e+06	-	-
Zmhn001793	341.09	179.03	342.095	C15H18O9	[M-H]-	6-O-Caffeoyl-D-glucose*	Phenolic acids	Phenolic acids	-	1	1.24024e+06	1.11006e+06	1.20107e+06	1.1999e+06	1.19974e+06	1.15714e+06	-	-
Lcsp000522	213.12	70.07	212.116	C10H16N2O3	[M+H]+	Prolylproline	Amino acids and derivatives	Amino acids and derivatives	20488-28-2	2	1.30026e+06	1.04017e+06	1.20612e+06	1.21396e+06	1.25833e+06	1.2428e+06	-	-
pme2960	273.08	153.02	272.068	C15H12O5	[M+H]+	Naringenin chalcone; 2',4,4',6'-Tetrahydroxychalcone	Flavonoids	Chalcones	73692-50-9	3	1.20687e+06	1.02779e+06	1.28333e+06	1.17388e+06	1.17157e+06	1.1797e+06	C06561	ko00941,ko01100,ko01110
mws1015	339.07	177.02	340.079	C15H16O9	[M-H]-	Esculin (6,7-Dihydroxycoumarin-6-O-glucoside)*	Lignans and Coumarins	Coumarins	531-75-9	1	1.1999e+06	1.09574e+06	1.21866e+06	1.1991e+06	1.1234e+06	1.16517e+06	C09264	-
pmp001264	274.27	256.27	273.267	C16H35NO2	[M+H]+	Hexadecylsphingosine	Lipids	Sphingolipids	-	1	1.10864e+06	1.25178e+06	1.14531e+06	1.1605e+06	1.18397e+06	1.24327e+06	-	-
MWS1983	343.12	89.03	344.132	C12H24O11	[M-H]-	Maltitol	Others	Saccharides	585-88-6	3	1.2115e+06	1.19004e+06	1.08289e+06	1.24614e+06	1.34928e+06	1.23634e+06	-	-
HJAP060	359.12	298.09	358.105	C19H18O7	[M+H]+	Gardenin B	Flavonoids	Flavones	2798-20-1	2	1.21595e+06	968743	1.27993e+06	1.29486e+06	1.32107e+06	1.29726e+06	-	-
MWS201455	262.14	84.08	261.132	C10H19N3O5	[M+H]+	Asp-Lys	Amino acids and derivatives	Amino acids and derivatives	5891-51-0	2	1.1865e+06	1.11706e+06	1.15815e+06	1.08945e+06	1.21496e+06	1.12086e+06	-	-
MWSmce040	153.05	65.04	152.047	C8H8O3	[M+H]+	Isovanillin	Others	Aldehyde compounds	621-59-0	3	1.15903e+06	1.1008e+06	1.18087e+06	1.15908e+06	1.20722e+06	1.27977e+06	-	-
pmb0302	126.03	96.97	125.024	C2H8NO3P	[M+H]+	2-Aminoethylphosphonate	Others	Others	2041-14-7	3	1.20132e+06	1.07226e+06	1.16221e+06	1.11059e+06	1.12728e+06	1.1183e+06	C03557	ko00440,ko01100,ko02010
pme0257	111.02	67.03	112.027	C4H4N2O2	[M-H]-	Uracil	Nucleotides and derivatives	Nucleotides and derivatives	66-22-8	3	1.16997e+06	917007	1.34189e+06	1.15674e+06	1.16755e+06	1.24733e+06	C00106	ko00240,ko00410,ko00770,ko01100,ko01232
MWSHC2022	359.1	197.05	360.106	C15H20O10	[M-H]-	Glucosyringic acid	Phenolic acids	Phenolic acids	33228-65-8	1	1.13644e+06	1.12648e+06	1.16397e+06	1.02285e+06	1.07534e+06	1.08243e+06	-	-
Cmsp004086	303.09	229.08	302.079	C16H14O6	[M+H]+	Dihydrokaempferide	Flavonoids	Flavanonols	137225-59-3	3	1.111e+06	936257	1.36734e+06	1.18555e+06	1.37442e+06	1.189e+06	-	-
Lmdn001560	345.12	165.06	346.126	C15H22O9	[M-H]-	6-DeoxyCatalpol	Terpenoids	Monoterpenoids	99499-99-7	3	1.26131e+06	959085	1.17412e+06	1.10078e+06	1.10681e+06	1.11696e+06	-	-
WaYn002595	365.05	96.96	366.062	C13H18O10S	[M-H]-	Salicin 6'-Sulfate	Phenolic acids	Phenolic acids	-	2	1.2259e+06	942909	1.21993e+06	1.18831e+06	1.09573e+06	1.1622e+06	-	-
Lhmp110109	401.16	217.09	400.152	C22H24O7	[M+H]+	Pyramidatin F	Others	Others	-	1	1.19403e+06	1.05151e+06	1.14142e+06	1.14885e+06	1.14836e+06	1.16001e+06	-	-
Hmqn000843	301.09	123.01	302.1	C13H18O8	[M-H]-	Tachioside*	Phenolic acids	Phenolic acids	109194-60-7	1	1.12162e+06	1.03771e+06	1.22366e+06	1.02332e+06	1.08386e+06	1.11932e+06	-	-
Zmpn002553	339.07	177.02	340.079	C15H16O9	[M-H]-	Cichoriin*	Lignans and Coumarins	Coumarins	531-58-8	1	1.15977e+06	1.07737e+06	1.1387e+06	1.04033e+06	1.08355e+06	1.04765e+06	C09206	-
pmp000583	477.1	301.07	476.096	C22H20O12	[M+H]+	Diosmetin-7-O-glucuronide	Flavonoids	Flavones	35110-20-4	3	1.18839e+06	1.15015e+06	1.03446e+06	1.27133e+06	1.24652e+06	1.14189e+06	-	-
pme3475	273.08	153.02	272.068	C15H12O5	[M+H]+	Butin; 7,3',4'-Trihydroxyflavanone	Flavonoids	Flavanones	492-14-8	3	1.20005e+06	1.01856e+06	1.15331e+06	1.17071e+06	1.24477e+06	1.16652e+06	C09614	ko00941
Hahn000897	491.14	167.03	492.148	C20H28O14	[M-H]-	picrorhizin	Others	Others	-	2	1.21447e+06	984155	1.16677e+06	994790	954065	1.13056e+06	-	-
Zmjp000624	168.06	150.05	167.058	C8H9NO3	[M+H]+	Pyridoxal	Others	Vitamin	66-72-8	2	1.15967e+06	949794	1.25033e+06	1.16019e+06	978949	1.066e+06	C00250	ko00750,ko01100,ko01240
MW0108584	322.2	130.09	323.21	C18H29NO4	[M-H]-	N-3-oxo-tetradec-7(Z)-enoyl-L-Homoserine lactone	Others	Lactones	482598-46-9	3	1.16455e+06	922020	1.26485e+06	1.08835e+06	1.13465e+06	1.12952e+06	-	-
MWSHY0016	449.11	299.06	448.101	C21H20O11	[M+H]+	Luteolin-6-C-glucoside (Isoorientin)*	Flavonoids	Flavones	4261-42-1	2	1.2501e+06	935031	1.15324e+06	1.25735e+06	1.18846e+06	1.21276e+06	C01821	-
pmp001198	132.1	57.03	131.095	C6H13NO2	[M+H]+	6-Deoxyfagomine	Alkaloids	Piperidine alkaloids	197449-09-5	1	1111742	1.01955e+06	1.20072e+06	1.0505e+06	1.14132e+06	1.14996e+06	-	-
pmp000509	127.04	109.03	126.032	C6H6O3	[M+H]+	Maltol	Others	Ketone compounds	118-71-8	3	1.14278e+06	1.02515e+06	1.16323e+06	1.00587e+06	1.27081e+06	1.05365e+06	C11918	ko00523,ko01110
MWS201054	162.08	56.05	161.069	C6H11NO4	[M+H]+	O-Acetyl-L-homoserine	Amino acids and derivatives	Amino acids and derivatives	250736-84-6	2	1.2118e+06	1.01608e+06	1.10156e+06	1.03248e+06	1.1391e+06	1.08618e+06	-	-
mws0362	269.25	269.24	270.256	C17H34O2	[M-H]-	Heptadecanoic acid	Lipids	Free fatty acids	506-12-7	3	2.27987e+06	1.03994e+06	9	704454	869473	571453	-	-
MW0148038	381.17	205.1	380.155	C14H28N4O4S2	[M+H]+	Cys-Lys-Met	Amino acids and derivatives	Amino acids and derivatives	-	3	1.23465e+06	852650	1.22772e+06	1.17561e+06	1.17405e+06	1.12031e+06	-	-
Wcgp010223	277.22	93.07	276.209	C18H28O2	[M+H]+	3-(Cyclohexen-1-yl)-2-hydroxy-4a,5-dimethyl-2,3,4,5,6,7,8,8a-octahydronaphthalen-1-one	Others	Others	-	3	1.96422e+06	583365	746614	1.83916e+06	1.84967e+06	1.8069e+06	-	-
Zbdn001947	301.09	123.01	302.1	C13H18O8	[M-H]-	Isotachioside*	Phenolic acids	Phenolic acids	31427-08-4	1	1.08205e+06	1.00742e+06	1.17901e+06	1.01448e+06	1.04864e+06	1.07531e+06	-	-
pme1738	138.08	94.07	137.071	C7H9N2O	[M+H]+	3-Carbamyl-1-methylpyridinium;(1-Methylnicotinamide)	Alkaloids	Pyridine alkaloids	1005-24-9	3	1.14326e+06	936234	1.18438e+06	1.07146e+06	1.07175e+06	1.29201e+06	C02918	ko00760,ko01100
Cmpp003619	193.05	105.07	192.042	C10H8O4	[M+H]+	6,7-Dihydroxy-4-methylcoumarin	Lignans and Coumarins	Coumarins	529-84-0	3	1.11306e+06	826861	1.322e+06	1.06258e+06	1.12471e+06	812180	-	-
MW0144208	341.09	179.04	342.089	C14H18N2O6S	[M-H]-	Abu-Met-OH	Amino acids and derivatives	Amino acids and derivatives	-	3	1.09866e+06	1.08798e+06	1.06847e+06	986298	1.09949e+06	1.13726e+06	-	-
Wcfp002357	413.14	162.04	412.134	C15H20N6O8	[M+H]+	N6-Threonylcarbamoyladenosine	Others	Others	24719-82-2	3	1.16388e+06	899046	1.17801e+06	1.22161e+06	1.13943e+06	1.21352e+06	-	-
Lcsp002946	516.23	384.19	515.223	C21H33N5O10	[M+H]+	Dihydrozeatin-O-glucoside riboside	Alkaloids	Alkaloids	62512-95-2	3	1.18576e+06	1.00024e+06	1.04731e+06	827021	806624	595580	-	-
mws0596	154.05	136.04	153.043	C7H7NO3	[M+H]+	3-Hydroxyanthranilic acid	Alkaloids	Phenolamine	548-93-6	2	1.17399e+06	1.05621e+06	992865	1.0494e+06	1.05983e+06	1.19577e+06	C00632	ko00380,ko01100,ko01240
mws2104	193.07	59.01	194.079	C7H14O6	[M-H]-	D-Pinitol	Others	Saccharides	10284-63-6	3	1.09288e+06	983316	1.12369e+06	1.03108e+06	1.06246e+06	1.04523e+06	C03844	-
pmn001380	187.1	169.09	188.105	C9H16O4	[M-H]-	Eucommiol	Others	Alcohol compounds	55930-44-4	1	1.07651e+06	982873	1.0908e+06	1.04225e+06	1.06333e+06	1.05938e+06	C17878	-
Lmtn002997	493.1	331.05	494.106	C22H22O13	[M-H]-	Mearnsetin-3-O-glucoside	Flavonoids	Flavones	-	2	1.09554e+06	962083	1.0883e+06	998142	1.02668e+06	1.03142e+06	-	-
pmb0789	332.13	152.07	331.127	C14H21NO8	[M+H]+	Pyridoxine-5'-O-glucoside	Others	Vitamin	-	3	1.21166e+06	819425	1.10177e+06	1.08967e+06	1.05896e+06	1.16773e+06	C03996	-
Lmtp003948	481.13	319.05	480.127	C22H24O12	[M+H]+	3',5',5,7-Tetrahydroxy-4'-methoxyflavanone-3'-O-glucoside	Flavonoids	Flavones	-	3	1.05422e+06	1.0351e+06	1.03012e+06	1.20028e+06	1.19909e+06	1.17517e+06	-	-
mws0712	130.05	86.06	131.058	C5H9NO3	[M-H]-	N-Propionylglycine	Amino acids and derivatives	Amino acids and derivatives	21709-90-0	2	1.08417e+06	917097	1.0933e+06	1.00194e+06	1.00178e+06	966596	-	-
Lmqn004838	315.01	299.99	316.022	C15H8O8	[M-H]-	3-O-Methylellagic acid	Tannins	Tannin	-	3	1.20235e+06	810878	1.08101e+06	1.05721e+06	1.06421e+06	1.13119e+06	-	-
pmb2826	147.03	87.01	148.037	C5H8O5	[M-H]-	L-Citramalic acid	Organic acids	Organic acids	6236-09-5	2	1.02967e+06	883550	1.18055e+06	1.01848e+06	1.07313e+06	1.08154e+06	C02614	ko00660,ko01100
mws0582	322.11	130.05	321.099	C11H19N3O6S	[M+H]+	S-(Methyl)glutathione	Amino acids and derivatives	Amino acids and derivatives	2922-56-7	3	1.12061e+06	971919	996217	972698	982969	1.00474e+06	C11347	-
MW0151218	417.11	331.07	418.12	C20H22N2O6S	[M-H]-	HoPhe-Met-OH	Others	Lactones	-	3	1.34078e+06	890162	855489	1.16001e+06	1.24316e+06	1.20409e+06	-	-
Smnp001524	355.1	235.06	354.095	C16H18O9	[M+H]+	8-C-glucosyl-noreugenin	Others	Chromone	-	1	1.00965e+06	955954	1.12057e+06	1.09175e+06	1.01012e+06	1.04348e+06	-	-
MWSslk208	301.22	301.22	302.225	C20H30O2	[M-H]-	Kaurenoic Acid	Terpenoids	Ditepenoids	6730-83-2	1	939893	962867	1.1785e+06	776494	1.01382e+06	1.05217e+06	C11874	ko00904,ko01100,ko01110
Lmjp002931	180.1	120.08	179.095	C10H13NO2	[M+H]+	Fusaric acid	Organic acids	Organic acids	-	3	1.05317e+06	844599	1.18226e+06	1.03021e+06	1.11125e+06	1.03666e+06	-	-
Hmlp000935	154.09	137.06	153.079	C8H11NO2	[M+H]+	Vanillylamine	Alkaloids	Phenolamine	1196-92-5	2	1.059e+06	879885	1.13497e+06	1.08889e+06	1.04561e+06	970143	C16666	ko00996,ko01100,ko01110
MWS3270	166.02	79.96	167.022	C7H5NO4	[M-H]-	Quinolinic Acid	Alkaloids	Pyridine alkaloids	89-00-9	3	954488	1.00817e+06	1.0993e+06	1.05745e+06	1.15646e+06	1.02902e+06	C03722	ko00380,ko00410,ko00760,ko01100,ko01240
mws1000	287.06	149.02	288.063	C15H12O6	[M-H]-	Fustin	Flavonoids	Flavanonols	20725-03-5	2	1.02877e+06	1.03113e+06	985515	1.1452e+06	979891	1.03462e+06	C01378	ko00941
pme3011	104.07	69.03	103.063	C4H9NO2	[M+H]+	γ-Aminobutyric acid	Organic acids	Organic acids	56-12-2	2	945572	1.10933e+06	980306	950592	1.00726e+06	994498	C00334	ko00250,ko00330,ko00410,ko00650,ko00760,ko01100
MWSHY0111	447.13	285.08	446.121	C22H22O10	[M+H]+	Calycosin-7-O-glucoside	Flavonoids	Isoflavones	20633-67-4	3	1.23009e+06	896030	905102	1.01544e+06	1.63483e+06	1.06878e+06	-	-
pmn001423	385.19	223.14	386.194	C19H30O8	[M-H]-	Roseoside	Others	Ketone compounds	54835-70-0	3	996286	985517	1.01328e+06	1.03475e+06	986594	914663	-	-
pme3827	198.08	152.07	197.069	C9H11NO4	[M+H]+	3,4-Dihydroxy-L-phenylalanine (L-Dopa)	Amino acids and derivatives	Amino acids and derivatives	59-92-7	3	973480	937540	1.0837e+06	1.03143e+06	958577	999043	C00355	ko00350,ko00950,ko00965,ko01100,ko01110
pmp001127	301.07	286.08	300.063	C16H12O6	[M+H]+	Chrysoeriol; 5,7,4'-Trihydroxy-3'-Methoxyflavone	Flavonoids	Flavones	491-71-4	3	1.0679e+06	645576	1.26892e+06	1.33032e+06	1.43611e+06	1.3445e+06	C04293	ko00944
Wbsp000376	539.36	539.36	538.351	C30H50O8	[M+H]+	3α,12β,15α,21β,24-pentahydroxyserratane	Terpenoids	Terpene	-	3	747355	658152	1.57287e+06	1.19299e+06	757244	1.61553e+06	-	-
Lazn005606	745.27	583.22	746.279	C37H46O16	[M-H]-	[(2S)-2α-[3,5-Dimethoxy-4-[[(αS,βR)-α-(Hydroxymethyl)-β,4-Dihydroxy-3-Methoxyphenethyl]Oxy]Phenyl]-5-(3-Hydroxy-1-Propenyl)-7-Methoxy-2,3-Dihydrobenzofuran]-3β-Ylmethylβ-D-Glucopyranoside	Lignans and Coumarins	Lignans	-	3	1285101	734274	957665	824270	748518	890190	-	-
Walp007188	334.3	88.08	333.288	C18H39NO4	[M+H]+	2-Aminooctadecane-1,5,7,17-tetraol	Lipids	Sphingolipids	-	1	1.19418e+06	817392	959774	1.48389e+06	1.46455e+06	1.48064e+06	-	-
pma0149	341.09	207.07	340.079	C15H16O9	[M+H]+	Sinapoyl malate	Phenolic acids	Phenolic acids	92344-58-6	3	1.07587e+06	965105	910473	1.04124e+06	999834	924920	C02887	ko00940,ko01110
mws0147	117.06	59.01	118.063	C5H10O3	[M-H]-	β-Hydroxyisovaleric acid	Organic acids	Organic acids	625-08-1	3	929859	790628	1.19986e+06	880048	890261	878712	C20827	ko00280,ko01100
Hmmn003659	549.12	345.06	550.132	C25H26O14	[M-H]-	Limocitrin-7-O-(6''-Acetyl)glucoside	Flavonoids	Flavonols	-	3	998377	922173	989155	943515	883924	923650	-	-
pme1119	269.09	137.05	268.081	C10H12N4O5	[M+H]+	Inosine	Nucleotides and derivatives	Nucleotides and derivatives	58-63-9	3	915977	975940	1.01277e+06	956368	871301	982070	C00294	ko00230,ko01100,ko01232,ko02010
Labp001546	163.12	118.07	162.116	C10H14N2	[M+H]+	Anabasine	Alkaloids	Pyridine alkaloids	13078-04-1	3	1.00697e+06	865626	1.02102e+06	927660	995279	1.14124e+06	C06180	ko00960,ko01110
HJN086	449.11	287.06	450.116	C21H22O11	[M-H]-	Eriodictyol-3'-O-glucoside	Flavonoids	Flavanones	-	3	969788	928052	988570	915094	924979	987183	-	-
Walp006175	262.24	88.08	261.23	C14H31NO3	[M+H]+	2-Aminotetradecane-1,5,11-triol	Lipids	Sphingolipids	-	1	1.17914e+06	877940	797211	1.99884e+06	2.05043e+06	1.92117e+06	-	-
Yhjp000315	213.07	114.89	212.069	C10H12O5	[M+H]+	C-Veratroylglycol	Phenolic acids	Phenolic acids	168293-10-5	2	967956	883900	994984	914525	874898	927293	-	-
Lhhp120823	193.08	105.07	192.079	C11H12O3	[M+H]+	Eugenyl formate	Others	Others	-	2	955795	909582	974411	995018	995321	908574	-	-
Cmsp007228	303.09	167.03	302.079	C16H14O6	[M+H]+	7-O-Methyleriodictyol	Flavonoids	Flavanols	51857-11-5	1	969174	849935	1.01627e+06	891907	968286	968367	-	-
Zmtn001624	188.04	144.05	189.043	C10H7NO3	[M-H]-	N-Acetylisatin	Alkaloids	Plumerane	574-17-4	3	977724	826813	1.02807e+06	932012	913192	923882	C02172	ko00380
Wdzn000513	193.07	59.01	194.079	C7H14O6	[M-H]-	(2r,3s,4s,5r)-2,5-bis(hydroxymethyl)-2-methoxyoxolane-3,4-diol	Others	Saccharides	-	3	988157	846621	960634	908818	909572	943437	-	-
Lhjp120713	531.11	369.06	530.106	C25H22O13	[M+H]+	Hydroxydaphnoretin glucoside(iso-01)	Lignans and Coumarins	Coumarins	-	3	912932	852918	1.02667e+06	858720	953080	1.21468e+06	-	-
mws1346	162.076	98.0601	161.069	C6H11NO4	[M+H]+	DL-2-Aminoadipic acid	Alkaloids	Alkaloids	542-32-5	3	904428	965081	919312	929388	989771	1.00742e+06	C00956	ko00300,ko00310,ko00311,ko01100,ko01110,ko01210,ko01230
Wcgn002300	353.09	233.05	354.095	C16H18O9	[M-H]-	Isobiflorin	Others	Ketone compounds	152041-16-2	2	904401	932485	932986	807249	820166	857762	-	-
Lmhp007840	534.36	184.07	533.348	C27H52NO7P	[M+H]+	LysoPC 19:2	Lipids	LPC	-	2	772479	662061	1.31097e+06	747184	739899	792137	-	-
MWSslk257	324.06	112.05	323.052	C9H14N3O8P	[M+H]+	Cytidine 5'-monophosphate(Cytidylic acid)	Nucleotides and derivatives	Nucleotides and derivatives	63-37-6	3	972330	888601	879820	805208	969614	932664	C00055	ko00240,ko01100,ko01232
pme3096	118.01	74.02	119.022	C3H5NO4	[M-H]-	Aminomalonic acid	Organic acids	Organic acids	1068-84-4	3	947754	790731	966056	913111	893418	932472	C00872	-
Wbmp010456	277.22	93.07	276.209	C18H28O2	[M+H]+	Macrophypene B	Terpenoids	Ditepenoids	-	1	1000506	725764	975333	873259	890336	882984	-	-
HX1338	147.06	77.04	146.048	C8H6N2O	[M+H]+	4-puinazolinone	Alkaloids	Alkaloids	-	2	972831	678710	1.04336e+06	1.01064e+06	975992	908583	-	-
pmb0801	346.11	184.06	345.106	C14H19NO9	[M+H]+	4-Pyridoxic acid-O-glucoside	Others	Vitamin	-	3	927422	785013	957689	967851	926118	882841	-	-
pmb0774	177.1	160.08	176.095	C10H12N2O	[M+H]+	N-Hydroxytryptamine	Alkaloids	Plumerane	-	3	883344	785874	992974	884459	905463	916302	C17203	ko00380,ko01100
mws5042	223.11	120.09	222.1	C11H14N2O3	[M+H]+	L-Glycyl-L-phenylalanine*	Amino acids and derivatives	Amino acids and derivatives	721-66-4	2	921692	773821	964362	932920	905550	923440	-	-
zjmp120227	519.15	315.09	518.142	C25H26O12	[M+H]+	3-Acetoxy-11-oxoolean-12-en-28-oic acid (Lantanone)	Terpenoids	Triterpene	274687-65-9	2	925710	683706	1.04892e+06	931778	985610	894440	-	-
mws3133	174.08	86.06	173.069	C7H11NO4	[M+H]+	Oxaceprol	Amino acids and derivatives	Amino acids and derivatives	33996-33-7	3	975264	791806	887712	787626	802105	842218	-	-
Hmzp003994	479.12	317.08	478.111	C22H22O12	[M+H]+	Pedaliin	Flavonoids	Flavones	22860-72-6	3	984921	699188	956314	1.07954e+06	1.11439e+06	1.10446e+06	-	-
Zmjp004852	509.13	347.08	508.122	C23H24O13	[M+H]+	5,6,3',4'-Tetrahydroxy-3,7-dimethoxyflavone-6-O-glucoside	Flavonoids	Flavones	-	2	505389	705080	1.42723e+06	494164	478373	451125	-	-
Lmcp003402	479.12	317.06	478.111	C22H22O12	[M+H]+	Tamarixetin-3-O-glucoside (Tamarixin)*	Flavonoids	Flavonols	27542-39-8	3	753050	800290	1.0814e+06	841368	877914	927735	-	-
Lmjp006533	345.1	330.07	344.09	C18H16O7	[M+H]+	4',5-Dihydroxy-3,3',7-Trimethoxyflavone; Pachypodol*	Flavonoids	Flavones	33708-72-4	3	939461	717525	974610	978325	955973	1.00865e+06	C10117	-
Zmsp000237	296.13	134.08	295.127	C11H21NO8	[M+H]+	1,4-Dideoxy-1,4-imino-(2-O-β-D-glucosyl)-D-arabinitol	Alkaloids	Pyrrole alkaloids	-	2	878909	922146	822479	443636	532196	486823	-	-
pme3184	332.08	136.06	331.068	C10H14N5O6P	[M+H]+	2'-Deoxyadenosine-5'-monophosphate	Nucleotides and derivatives	Nucleotides and derivatives	653-63-4	3	943428	773137	899250	825380	831574	847378	C00360	ko00230,ko01100,ko01232
Hmhp001812	282.12	136.06	281.112	C11H15N5O4	[M+H]+	2'-O-Methyladenosine	Nucleotides and derivatives	Nucleotides and derivatives	2140-79-6	3	857868	788024	957875	719728	971034	807160	-	-
Lmln001856	479.09	316.02	480.09	C21H20O13	[M-H]-	5,7-Dihydroxy-4-oxo-2-(3,4,5-trihydroxyphenyl)-4H-chromen-3-yl-alloside	Others	Others	-	3	794438	868049	941233	795019	835996	892485	-	-
Lmbp010056	251.107	91.0544	250.099	C17H14O2	[M+H]+	2-(2-Phenylethyl)chromone	Others	Chromone	61828-53-3	3	937191	739559	926449	883178	893245	911729	C09007	-
Lmmn005168	335.22	335.22	336.23	C20H32O4	[M-H]-	Siegesbeckic acid	Terpenoids	Ditepenoids	-	1	888730	732235	980243	843954	847782	814185	-	-
Zbqp002519	193.1	86.06	193.098	C10H13N2O2+	[M]+	1-methoxy-3-(5-oxopyrrolidin-2-yl)pyridin-1-ium	Alkaloids	Pyridine alkaloids	-	1	926623	731057	934703	865552	817808	891957	-	-
pmb0587	639.16	477	638.148	C28H30O17	[M+H]+	Chrysoeriol-7-O-(2''-O-glucuronyl)glucoside	Flavonoids	Flavones	-	3	625636	812180	1.1525e+06	1.33863e+06	1.04881e+06	1.09971e+06	-	-
Zmap007870	303.09	167.03	302.079	C16H14O6	[M+H]+	Blumeatin	Flavonoids	Flavanones	118024-26-3	1	920354	736241	933206	887235	867958	829549	-	-
Cmmn013378	301.22	301.22	302.225	C20H30O2	[M-H]-	Levopimaric acid*	Terpenoids	Ditepenoids	79-54-9	1	813655	800137	967793	806332	804159	870122	-	-
Sadp005403	429.19	267.14	428.183	C24H28O7	[M+H]+	2-((7-hydroxy-1,6-dimethyl-5-vinyl-9,10-dihydrophenanthren-2-yl)oxy)-6-(hydroxymethyl)tetrahydro-2H-pyran-3,4,5-triol	Terpenoids	Ditepenoids	-	3	920114	813287	843005	907304	942445	912862	-	-
Lmhp001430	227.1	116.07	226.095	C10H14N2O4	[M+H]+	Cyclo(Pro-Glu)	Amino acids and derivatives	Amino acids and derivatives	-	3	861362	796851	917074	791617	811848	873498	-	-
MW0152430	366.15	232.09	365.144	C14H27N3O4S2	[M+H]+	Leu-Met-Cys	Amino acids and derivatives	Amino acids and derivatives	-	3	920158	705358	946235	782326	819074	900329	-	-
MW0014506	375.21	293.21	316.204	C20H28O3	[M+CH3COO]-	4-Hydroxyretinoic acid	Organic acids	Organic acids	66592-72-1	3	889789	707642	963392	748953	794634	777457	C16677	ko01100
Lmmp002080	193.13	105.03	192.126	C11H16N2O	[M+H]+	N-(4-Aminobutyl)benzamide	Alkaloids	Alkaloids	5692-23-9	3	898621	818926	840789	940987	848111	861821	-	-
Zmjn001030	346.06	211	347.063	C10H14N5O7P	[M-H]-	Adenosine 2'-Phosphate	Nucleotides and derivatives	Nucleotides and derivatives	130-49-4	3	826230	763489	961810	823727	858086	829311	C00946	-
mws0248	243.06	110.02	244.07	C9H12N2O6	[M-H]-	Uridine	Nucleotides and derivatives	Nucleotides and derivatives	58-96-8	1	914644	708965	925667	894337	852500	847045	C00299	ko00240,ko01100,ko01232,ko02010
Lmcp006876	251.11	91.05	250.099	C17H14O2	[M+H]+	8-(Benzyloxy)-1-Naphthol	Others	Others	-	3	922337	698636	906290	837676	869966	872117	-	-
pme3009	175.02	98.98	174.016	C6H6O6	[M+H]+	trans-Aconitic acid	Organic acids	Organic acids	4023-65-8	3	746847	582601	1.19044e+06	623919	723650	1.41078e+06	C02341	ko00660,ko01100
pmc0281	400.15	136.06	399.139	C15H21N5O8	[M+H]+	Ribosyladenosine	Nucleotides and derivatives	Nucleotides and derivatives	-	3	878121	741373	899232	860057	811091	913866	-	-
pmp001273	520.34	184.07	519.332	C26H50NO7P	[M+H]+	LysoPC 18:2	Lipids	LPC	-	1	896680	821292	792119	1.24136e+06	1.05265e+06	1.01983e+06	-	-
Lmdp006732	301.07	258.05	300.063	C16H12O6	[M+H]+	Scutellarein-4'-methyl ether (5,6,7-Trihydroxy-4'-methoxyflavone)	Flavonoids	Flavones	6563-66-2	2	953714	679320	875840	1.07664e+06	1.11248e+06	1.1342e+06	-	-
Zbfn004495	533.13	323.08	534.137	C25H26O13	[M-H]-	3-O-(3,5-Dimethoxy-4-hydroxybenzoyl)-4-O-caffeoylquinic acid	Phenolic acids	Phenolic acids	-	3	791161	801367	915664	679661	747734	776591	-	-
Lazp007726	315.09	300.06	314.079	C17H14O6	[M+H]+	Tupichinol E	Flavonoids	Flavonols	-	1	861473	707456	936361	1.04454e+06	1.01085e+06	1.03617e+06	-	-
MW0133375	389.09	269.07	390.095	C19H18O9	[M-H]-	5,7-Dihydroxy-2-(4-hydroxy-3-methoxy-phenyl)-3,6,8-trimethoxy-chromen-4-one	Flavonoids	Flavones	58130-91-9	3	852121	569390	1.05494e+06	783103	781385	798987	-	-
Zaxn006988	301.22	301.22	302.225	C20H30O2	[M-H]-	Isopimaric acid*	Terpenoids	Ditepenoids	5835-26-7	1	752505	802686	921202	789806	777224	911310	-	-
Laxp009625	315.09	300.06	314.079	C17H14O6	[M+H]+	(Z)-4,6-Dihydroxy-2-(4-Hydroxy-3-Methoxybenzylidene)-7-Methylbenzofuran-3(2h)-One	Flavonoids	Other Flavonoids	-	1	884434	650795	934726	1.01034e+06	1.04515e+06	1.00299e+06	-	-
pmd0132	496.34	184.07	495.332	C24H50NO7P	[M+H]+	LysoPC 16:0(2n isomer)	Lipids	LPC	-	1	833197	758558	877349	887370	905427	860035	-	-
pme2268	138.06	94.07	137.048	C7H7NO2	[M+H]+	Trigonelline	Alkaloids	Pyridine alkaloids	535-83-1	1	912049	760302	786010	815834	768324	833888	C01004	ko00760
MWS04491	114.05	68.05	113.048	C5H7NO2	[M+H]+	3,4-Dehydro-DL-proline	Amino acids and derivatives	Amino acids and derivatives	3395-35-5	3	830323	775149	850318	296980	305330	296980	-	-
Yamp002097	194.08	136.07	193.074	C10H11NO3	[M+H]+	1-[2-(Furan-2-yl)-2-oxoethyl]pyrrolidin-2-One	Alkaloids	Alkaloids	-	3	794072	835026	819700	829534	769432	886486	-	-
Zmap009745	345.1	330.07	344.09	C18H16O7	[M+H]+	Ayanin (3',5-Dihydroxy-3,4',7-Trimethoxyflavone)*	Flavonoids	Flavones	572-32-7	3	844296	667426	932339	952047	937245	935800	C04444	ko00944,ko01110
mws0267	105.02	105.02	106.027	C3H6O4	[M-H]-	DL-Glyceric Acid	Organic acids	Organic acids	473-81-4	3	776110	746844	895137	1.50332e+06	880122	921428	C00258	ko00030,ko00260,ko00561,ko00630,ko01100,ko01110,ko01200
pmp000233	463.12	313.07	462.116	C22H22O11	[M+H]+	Swertiajaponin	Flavonoids	Flavones	6980-25-2	3	680790	1.0242e+06	711682	828772	763747	709483	C10187	-
pme0422	193.051	134.037	194.058	C10H10O4	[M-H]-	Isoferulic Acid*	Phenolic acids	Phenolic acids	25522-33-2	1	836085	699650	878937	742788	751839	754657	C10470	-
pmf0348	187.13	97.06	188.141	C10H20O3	[M-H]-	2,6-Dimethyl-7-octene-2,3,6-triol	Others	Alcohol compounds	73815-21-1	3	818559	726124	868731	818184	823244	816855	-	-
HJAP007	551.14	347.08	550.132	C25H26O14	[M+H]+	Syringetin-3-O-(6''-Acetyl)glucoside	Flavonoids	Flavonols	-	3	859694	638290	910589	950690	912762	896604	-	-
Lmbp005759	367.09	137.06	366.087	C18H19ClO6	[M+H]+	Rel-(5R,6S,7S,8R)-8-Chloro-5,6,7,8-tetrahydro-5,6,7-trihydroxy-2-[2-(4-methoxyphenyl)ethyl]-4H-1-benzopyran-4-one	Others	Chromone	-	3	812360	648812	943646	920195	831952	884299	-	-
Zmyn000247	147.03	57.03	148.037	C5H8O5	[M-H]-	2-Hydroxyglutaric Acid	Organic acids	Organic acids	13095-48-2	2	821363	683807	898775	755166	778193	795541	C03196	ko00310,ko01100
MW0158237	407.15	273.1	406.149	C18H22N4O7	[M+H]+	Trp-Ser-Asp	Amino acids and derivatives	Amino acids and derivatives	-	3	821214	697949	884724	795058	809292	836926	-	-
pmb2999	461.11	299.06	462.116	C22H22O11	[M-H]-	Chrysoeriol-5-O-glucoside	Flavonoids	Flavones	-	3	875573	569142	955326	1.17936e+06	801445	694453	-	-
Zmhn000892	301.09	139.05	302.1	C13H18O8	[M-H]-	4-O-Glucosyl-3,4-dihydroxybenzyl alcohol	Phenolic acids	Phenolic acids	-	2	702833	1.03741e+06	644878	647638	699928	710234	-	-
mws0366	277.22	277.22	278.225	C18H30O2	[M-H]-	γ-Linolenic Acid*	Lipids	Free fatty acids	506-26-3	3	812936	740809	829833	786975	831380	761555	C06426	ko00591,ko01040,ko01100
Lajp006434	507.15	345.1	506.142	C24H26O12	[M+H]+	3',5'-dihydroxy-5,7,4'-trimethoxyflavone glucoside	Flavonoids	Flavones	-	1	830991	725235	825176	756945	789515	794882	-	-
Hmcp001824	213.07	167.06	212.059	C12H8N2O2	[M+H]+	Ailanindole	Alkaloids	Plumerane	159903-51-2	2	585055	722719	1.07341e+06	598404	718656	697779	-	-
pmp001251	520.34	184.07	519.332	C26H50NO7P	[M+H]+	LysoPC 18:2(2n isomer)	Lipids	LPC	-	1	820801	754236	800826	1.20129e+06	1.00084e+06	1.02211e+06	-	-
MWS1882	132.03	88.0403	133.037	C4H7NO4	[M-H]-	Iminodiacetic acid	Organic acids	Organic acids	142-73-4	3	771562	827123	774530	785148	748718	753038	C19911	-
pmp001269	286.31	268.3	285.303	C18H39NO	[M+H]+	Hexadecyl ethanolamine	Alkaloids	Alkaloids	-	2	778552	794101	798602	855497	849363	829369	-	-
Lmlp003161	265.15	177.06	264.147	C14H20N2O3	[M+H]+	N-Feruloylputrescine	Alkaloids	Phenolamine	501-13-3	3	768167	765053	813584	783729	714761	733526	C10497	ko00330,ko01100
pmp001232	191.11	135.08	190.099	C12H14O2	[M+H]+	Neoligustilide	Others	Lactones	-	2	779256	713493	851961	794183	785314	836895	-	-
MW0013912	511.35	451.33	512.35	C32H48O5	[M-H]-	3-Acetyl-11-keto-beta-boswellic acid	Others	Others	67416-61-9	3	779398	846464	708364	272842	304680	271164	-	-
Lchn000012	537.2	327.12	538.205	C26H34O12	[M-H]-	Alangilignoside D	Others	Others	-	3	834192	691912	800077	732155	715260	733661	-	-
Zbqp000710	198.12	154.13	197.116	C9H15N3O2	[M+H]+	3-(1H-imidazol-5-yl)-2-(trimethylammonio)propanoate	Alkaloids	Alkaloids	-	2	745404	783511	785320	1.01819e+06	763240	763588	-	-
mws0014	193.05	134.04	194.058	C10H10O4	[M-H]-	Ferulic acid*	Phenolic acids	Phenolic acids	537-98-4	1	812317	691740	806597	690550	788909	764605	C01494	ko00940,ko01100,ko01110
pmp000172	477.14	315.08	476.132	C23H24O11	[M+H]+	5,2'-Dihydroxy-7,8-dimethoxyflavone glycoside*	Flavonoids	Flavones	-	2	772288	693977	844133	793016	718207	666876	-	-
pmp000013	507.15	345.09	506.142	C24H26O12	[M+H]+	Eupatilin-7-O-glucoside	Flavonoids	Flavones	-	2	833353	745329	722114	809013	855435	753670	-	-
mws0629	281.11	166.09	280.106	C13H16N2O5	[M+H]+	L-Aspartyl-L-Phenylalanine	Amino acids and derivatives	Amino acids and derivatives	13433-09-5	3	809019	627981	851905	696540	709849	717877	-	-
Zmyn000230	147.029	57.0344	148.037	C5H8O5	[M-H]-	2-Dehydro-3-deoxy-L-arabinonate	Others	Saccharides	-	3	938739	531968	808521	605807	648423	595056	C00684	ko00053,ko01100
Lmcp003788	479.12	317.06	478.111	C22H22O12	[M+H]+	Isotamarixin*	Flavonoids	Flavonols	-	3	670324	714417	882817	762133	761004	928728	-	-
MWS1840	102.13	58.07	101.12	C6H15N	[M+H]+	Triethylamine	Alkaloids	Alkaloids	121-44-8	1	798982	753840	709286	833884	876318	767234	C14691	-
Hmcp003783	211.09	193.07	210.079	C13H10N2O	[M+H]+	1-Acetyl-β-carboline	Alkaloids	Plumerane	-	2	800484	637660	819355	773394	810786	702380	-	-
mws5028	136.04	80.06	135.032	C7H5NO2	[M+H]+	2-Benzoxazolinone	Alkaloids	Alkaloids	59-49-4	2	777788	694336	782453	788249	850318	806370	-	-
pme2380	145.01	101.02	146.022	C5H6O5	[M-H]-	α-Ketoglutaric acid	Organic acids	Organic acids	328-50-7	3	674648	654242	884005	321757	327065	333046	C00026	ko00020,ko00040,ko00053,ko00220,ko00250,ko00300,ko00310,ko00340,ko00430,ko00470,ko00630,ko00650,ko00660,ko01100,ko01110,ko01200,ko01210,ko01230,ko01240
mws0367	277.22	277.22	278.225	C18H30O2	[M-H]-	α-Linolenic Acid*	Lipids	Free fatty acids	463-40-1	3	751394	622885	827747	612540	650379	647095	C06427	ko00592,ko01040,ko01100,ko01110
pme2550	173.01	129.02	174.016	C6H6O6	[M-H]-	Cis-Aconitic acid	Organic acids	Organic acids	585-84-2	3	775095	611370	798932	746902	681731	744498	C00417	ko00020,ko00630,ko00660,ko01100,ko01110,ko01210
mws1375	304.15	185.09	303.143	C12H21N3O6	[M+H]+	Nicotianamine	Alkaloids	Alkaloids	34441-14-0	3	704321	773338	707722	695565	682500	710179	C05324	ko00270,ko00999,ko01100,ko01110
zjbp111013	367.09	121.06	366.087	C18H19ClO6	[M+H]+	(5R,6R,7R,8R)-8-chloro-5,6,7-trihydroxy-2-(4-methoxyphenethyl)-5,6,7,8-tetrahydrochromone*	Others	Chromone	-	3	741865	643432	795321	737351	739903	755725	-	-
mws2218	195.09	83.06	194.08	C8H10N4O2	[M+H]+	Caffeine	Alkaloids	Alkaloids	58-08-2	1	682754	757307	733876	670787	670892	759446	C07481	ko00232,ko01100,ko01110
mws1014	209.04	149.02	208.037	C10H8O5	[M+H]+	Fraxetin (7,8-Dihydroxy-6-methoxycoumarin)	Lignans and Coumarins	Coumarins	574-84-5	3	786937	601998	780949	726122	726317	715090	C09265	ko00999,ko01110
Lahp004321	276.21	131.05	275.2	C16H25N3O	[M+H]+	N1-cinnamoyl spermidine	Alkaloids	Phenolamine	-	2	765127	545395	854139	714903	780249	788827	-	-
pmb3081	289	96.97	290.004	C6H11PO11	[M-H]-	Glucaric acid-1-Phosphate	Others	Saccharides	-	3	639537	744035	780960	822157	570613	668767	-	-
pmp000239	595.13	505.09	594.122	C26H26O16	[M+H]+	Luteolin-6-C-(5''-glucuronyl)xyloside	Flavonoids	Flavones	-	3	1.08354e+06	1.07791e+06	9	1.1126e+06	1.17482e+06	1.18127e+06	-	-
MWStz058	257.09	211.09	256.085	C14H12N2O3	[M+H]+	7-Hydroxy-β-carboline-1-propionic acid	Alkaloids	Plumerane	215934-15-9	2	858776	508050	786425	729262	838749	596013	-	-
Lmmn001552	331.1	169.05	332.111	C14H20O9	[M-H]-	Leonuriside A	Phenolic acids	Phenolic acids	121748-12-7	2	703515	699928	749311	692540	737109	729026	-	-
MWSmce338	146.08	70.06	145.074	C6H11NO3	[M+H]+	N-Hydroxypipecolic acid	Alkaloids	Piperidine alkaloids	115819-92-6	3	724154	894665	525424	845926	548822	822536	-	-
Zmhp002814	301.07	286.05	300.063	C16H12O6	[M+H]+	5,7,8-Tetrahydroxy-6-methoxyflavone*	Flavonoids	Flavones	-	3	753925	647656	738660	682737	676441	705088	-	-
mws4176	237.12	120.09	236.116	C12H16N2O3	[M+H]+	L-Alanyl-L-Phenylalanine	Amino acids and derivatives	Amino acids and derivatives	3061-90-3	3	722060	690523	714843	732018	737081	705425	-	-
HJN090	433.11	271.06	434.121	C21H22O10	[M-H]-	Butin-7-O-glucoside*	Flavonoids	Flavanones	-	2	781262	639820	705138	682628	750509	746727	-	-
MWSmce469	168.08	95.06	167.07	C7H9N3O2	[M+H]+	Spinacine	Alkaloids	Piperidine alkaloids	59981-63-4	2	733366	696227	694149	774517	714950	744579	-	-
Zmhp002714	301.07	286.05	300.063	C16H12O6	[M+H]+	5,6,7-Tetrahydroxy-8-methoxyflavone*	Flavonoids	Flavones	-	3	810454	552396	745425	698725	709442	697788	-	-
pme2074	322.2	130.05	323.21	C18H29NO4	[M-H]-	Jasmonoyl-L-Isoleucine	Amino acids and derivatives	Amino acids and derivatives	120330-93-0	3	727502	580151	786417	677186	698081	686467	C18699	ko04075
Lmmp003783	479.09	303.05	478.075	C21H18O13	[M+H]+	Quercetin-3-O-glucuronide	Flavonoids	Flavonols	22688-79-5	2	724559	549569	813830	747251	829464	775515	-	-
Zmyn005209	241.22	225.02	242.225	C15H30O2	[M-H]-	12-Methyltetradecanoic Acid	Lipids	Free fatty acids	5502-94-3	1	9	1.63564e+06	450729	702693	1.17012e+06	1.48277e+06	C16665	-
MWSmce203	341.12	73.03	342.116	C12H22O11	[M-H]-	D-Cellobiose	Others	Saccharides	528-50-7	1	644669	749524	685748	672552	631248	650275	-	-
Wbhp009366	351.25	351.25	350.246	C21H34O4	[M+H]+	Ceriopsin B	Terpenoids	Terpene	-	3	727929	705699	644164	629980	600800	629939	-	-
MW0158563	444.18	70.06	443.169	C22H25N3O7	[M+H]+	Tyr-Phe-Asp	Amino acids and derivatives	Amino acids and derivatives	-	3	749944	512814	812554	715266	827434	716883	-	-
Lmzp002315	279.09	243.1	278.115	C15H18O5	[M+H]+	Meranzin hydrate	Lignans and Coumarins	Coumarins	5875-49-0	2	783146	580817	705338	635005	708691	648213	-	-
pmp000003	317.07	302.04	316.058	C16H12O7	[M+H]+	Nepetin (5,7,3',4'-Tetrahydroxy-6-methoxyflavone)	Flavonoids	Flavones	520-11-6	2	645030	553510	848564	860935	905907	841684	-	-
MWS4296	223.11	120.08	222.1	C11H14N2O3	[M+H]+	Glycylphenylalanine*	Amino acids and derivatives	Amino acids and derivatives	3321-03-7	2	755053	628149	651469	720013	703695	785888	-	-
Hmlp005803	271.1	121.03	270.089	C16H14O4	[M+H]+	4,4'-dihydroxy-2'-methoxychalcone	Flavonoids	Chalcones	-	3	614440	539186	870507	629305	615896	653037	-	-
Lhhp120808	265.14	191.07	264.136	C15H20O4	[M+H]+	Illicinone F	Lignans and Coumarins	Coumarins	-	3	720267	552259	742502	658760	617402	607952	-	-
pmn001727	474.18	312.12	475.184	C24H29NO9	[M-H]-	N-(4-O-(Glucosyl)-E-feruloyl)-tyramine	Alkaloids	Phenolamine	-	3	656906	632806	723006	614675	603505	629310	-	-
Lahp004580	625.18	331.08	624.169	C28H32O16	[M+H]+	rhamnazin-3-O-β-D-apiosyl-(1→2)-O-β-D-glucoside	Flavonoids	Flavonols	-	3	672516	534903	796446	751832	732338	584516	-	-
pme0253	174.11	86.1	173.105	C8H15NO3	[M+H]+	N-Acetyl-L-leucine	Amino acids and derivatives	Amino acids and derivatives	1188-21-2	3	675392	632624	694536	676306	731856	672937	C02710	-
zjbp111012	367.09	121.06	366.087	C18H19ClO6	[M+H]+	(5R,6R,7R,8S)-8-chloro-5,6,7-trihydroxy-2-(4-methoxyphenethyl)-5,6,7,8-tetrahydrochromone*	Others	Chromone	-	3	729395	561132	711696	605386	601898	605154	-	-
pme0500	503.16	323.1	504.169	C18H32O16	[M-H]-	D-Melezitose	Others	Saccharides	597-12-6	3	722023	579304	697805	542618	659789	575575	C08243	-
pmn001710	521.13	359.08	522.137	C24H26O13	[M-H]-	Rosmarinic acid-3'-O-glucoside	Phenolic acids	Phenolic acids	910028-78-3	2	1.23382e+06	348206	403810	1.13953e+06	1.22232e+06	1.12984e+06	-	-
ML10171848	147.03	85.03	148.037	C5H8O5	[M-H]-	D-Arabinono-1,4-lactone	Others	Saccharides	2782-09-4	2	843822	727194	414564	392822	471306	807989	C00652	ko00053,ko01100
MWS1854	110.06	65.04	109.053	C6H7NO	[M+H]+	4-Aminophenol	Alkaloids	Phenolamine	123-30-8	3	721494	601284	658977	646495	639170	628556	C02372	-
HJN055	435.13	273.08	436.137	C21H24O10	[M-H]-	Dihydrocharcone-4'-O-glucoside	Flavonoids	Chalcones	-	3	677379	650759	649257	647567	595187	699348	-	-
Zmyn000108	209.03	85.03	210.038	C6H10O8	[M-H]-	D-Saccharic acid	Others	Saccharides	87-73-0	3	635037	720357	616005	632586	687738	652135	C00818	ko00053,ko01100
Lmlp005236	451.12	289.08	450.116	C21H22O11	[M+H]+	Dihydrokaempferol-3-O-glucoside	Flavonoids	Flavanonols	31049-08-8	3	685107	512416	766515	586724	603569	654531	-	-
NK10253223	168.06	94.06	167.058	C8H9NO3	[M+H]+	2-Amino-3-methoxybenzoic acid	Phenolic acids	Phenolic acids	3177-80-8	2	687613	586157	656806	611755	598899	669204	C05831	ko00380
Zdcp005372	345.17	137.06	344.162	C20H24O5	[M+H]+	Anhydrosecoisolariciresinol (AHS)	Lignans and Coumarins	Lignans	29388-33-8	3	617511	577319	735110	500901	704904	485957	-	-
ZbLn005207	341.09	96.96	342.099	C12H22O9S	[M-H]-	Sulfatricalysine C	Others	Saccharides	-	2	662651	541139	725761	629464	653425	706673	-	-
Hamp002961	185.08	125.06	184.074	C9H12O4	[M+H]+	Antiarol; 3,4,5-Trimethoxyphenol	Phenolic acids	Phenolic acids	642-71-7	3	645038	571347	707821	699883	682820	629490	C10765	-
HJAP012	419.1	383.07	418.09	C20H18O10	[M+H]+	Luteolin-8-C-arabinoside	Flavonoids	Flavones	-	3	578097	624204	713455	664071	743414	638139	-	-
Jmwn002172	315.11	135.04	316.116	C14H20O8	[M-H]-	3,4-dihydroxyphenylethanol-β-D-glucopyranoside	Phenolic acids	Phenolic acids	-	2	628168	598305	676507	576710	626802	582755	-	-
MW0155323	324.15	173.07	323.148	C15H21N3O5	[M+H]+	Phe-Ser-Ala	Amino acids and derivatives	Amino acids and derivatives	-	3	698904	561957	630579	563276	579472	621184	-	-
Jmwn002494	325.09	119.05	326.1	C15H18O8	[M-H]-	(2E)-3-[4-(β-D-glucopyranoside)-phenylacrylic]-acid	Phenolic acids	Phenolic acids	-	1	615083	525972	745238	610767	638544	599445	-	-
pme2559	174.04	88.04	175.048	C6H9NO5	[M-H]-	N-Acetyl-L-Aspartic Acid	Amino acids and derivatives	Amino acids and derivatives	997-55-7	2	638714	595568	650391	693596	678408	673190	C01042	ko00250,ko01100
mws1589	503.16	179.06	504.169	C18H32O16	[M-H]-	D-Panose	Others	Saccharides	33401-87-5	2	707453	561618	610975	659016	738585	581370	C00713	-
MWSmce607	120.07	56.05	119.058	C4H9NO3	[M+H]+	DL-Threonine	Amino acids and derivatives	Amino acids and derivatives	80-68-2	3	612802	658625	592144	542263	602230	584734	-	-
Lmcp000282	162.11	85.03	161.105	C7H15NO3	[M+H]+	L-Carnitine	Alkaloids	Alkaloids	541-15-1	3	638735	545629	674914	468570	496538	616318	C00318	-
Lmyp003951	227.09	181.09	226.084	C11H14O5	[M+H]+	3-Hydroxy-1-(4-hydroxy-3,5-dimethoxyphenyl)propan-1-one	Others	Ketone compounds	-	2	608479	583183	658307	674796	724146	614504	-	-
Wcgp003276	193.09	133.06	192.079	C11H12O3	[M+H]+	5-(2-hydroxypropyl)-3H-2-benzofuran-1-one	Others	Others	-	3	551070	822370	476232	961575	628055	529320	-	-
Lmrj002087	247.13	86.09	246.122	C10H18N2O5	[M+H]+	L-Isoleucyl-L-Aspartate	Amino acids and derivatives	Amino acids and derivatives	-	3	489758	458454	898911	830684	836293	777179	-	-
MW0107807	253.15	161.07	230.163	C11H22N2O3	[M+Na]+	Leucylvaline	Amino acids and derivatives	Amino acids and derivatives	-	3	637916	512695	689508	615622	652666	591892	-	-
Lmhp001461	229.15	70.07	228.147	C11H20N2O3	[M+H]+	L-Prolyl-L-Leucine	Amino acids and derivatives	Amino acids and derivatives	52899-07-7	3	652945	535362	648376	519422	519266	566858	-	-
pmb2857	308.1	146.05	309.106	C11H19NO9	[M-H]-	L-Glutamic acid-O-glycoside	Amino acids and derivatives	Amino acids and derivatives	-	3	562493	718964	550667	591148	603321	570992	-	-
Lmmn003323	271.23	225.22	272.235	C16H32O3	[M-H]-	2-Hydroxyhexadecanoic acid	Organic acids	Organic acids	764-67-0	1	636471	548738	640869	546396	608095	615651	-	-
Lmqp002115	213.08	151.04	212.069	C10H12O5	[M+H]+	Methyl Syringate	Phenolic acids	Phenolic acids	884-35-5	2	594208	553867	670517	533410	673670	633798	-	-
Jmcp007378	223.21	149.13	222.198	C15H26O	[M+H]+	Enantio-7(11)eudesmen-4-ol	Terpenoids	Sesquiterpenoids	186374-63-0	3	635973	606345	575066	585504	552876	555485	-	-
Qmyp122114	223.21	149.13	222.198	C15H26O	[M+H]+	Ent-7(11)-selinen-4-ol	Terpenoids	Sesquiterpenoids	-	3	635973	606345	575066	585504	552876	555485	-	-
pmp000416	285.08	229.09	284.068	C16H12O5	[M+H]+	3'-Methoxydaidzein	Flavonoids	Isoflavones	21913-98-4	3	633563	519680	662596	727411	744869	716025	-	-
Zmgn002106	206.08	58.03	207.089	C11H13NO3	[M-H]-	N-Acetyl-L-phenylalanine	Amino acids and derivatives	Amino acids and derivatives	2018-61-3	1	656171	524433	631232	578115	595666	605623	C03519	ko00360,ko01100
Lmdp002969	481.1	319.06	480.09	C21H20O13	[M+H]+	Myricetin-3-O-galactoside*	Flavonoids	Flavonols	15648-86-9	2	841834	397690	566215	901132	794151	939951	-	-
pma0948	138.09	120.08	137.084	C8H11NO	[M+H]+	Phenylethanolamine	Alkaloids	Alkaloids	7568-93-6	3	663742	536520	602092	700000	560151	758876	C02735	-
Hmhp004269	409.15	229.09	408.142	C20H24O9	[M+H]+	Nodakenin	Lignans and Coumarins	Coumarins	495-31-8	3	622003	612470	556073	622137	692230	675356	C09279	-
mws0193	190.12	84.08	189.111	C7H15N3O3	[M+H]+	L-Homocitrulline	Amino acids and derivatives	Amino acids and derivatives	1190-49-4	3	329107	1.13485e+06	312252	295559	334906	315374	C02427	-
Wcsn011125	361.24	279.23	362.246	C22H34O4	[M-H]-	Ethyl (4E,6E,8E,10E,13Z)-15,16-dihydroxy-5,9-dimethyloctadeca-4,6,8,10,13-pentaenoate	Others	Others	-	3	611886	561659	600139	550947	585585	509479	-	-
Lacp004884	447.13	285.08	446.121	C22H22O10	[M+H]+	Lasianthuoside A	Quinones	Anthraquinone	-	3	516902	578922	672027	696711	702624	757143	-	-
Wbsp001938	220.12	90.06	219.111	C9H17NO5	[M+H]+	Casuarine Analogue	Alkaloids	Alkaloids	-	3	617568	535945	613559	632278	662193	640520	-	-
mws2212	179.03	135.05	180.042	C9H8O4	[M-H]-	Caffeic acid	Phenolic acids	Phenolic acids	331-39-5	3	574447	508493	675278	537023	569423	608993	C01197	ko00940,ko01100,ko01110
HJAP006	509.13	347.08	508.122	C23H24O13	[M+H]+	Syringetin-7-O-glucoside	Flavonoids	Flavonols	-	3	528692	640421	583023	521701	794291	496955	-	-
MW0145525	439.23	259.17	438.223	C19H30N6O6	[M+H]+	Arg-Thr-Tyr	Amino acids and derivatives	Amino acids and derivatives	-	3	536533	588480	625731	645757	526168	681497	-	-
Lmyn003971	521.2	359.15	522.21	C26H34O11	[M-H]-	Dihydrodehydrodiconiferyl alcohol-4-O-glucoside	Lignans and Coumarins	Lignans	-	2	587522	535601	627253	545002	538671	523279	-	-
mws0982	126.1	68.05	125.095	C6H11N3	[M+H]+	1-Methylhistamine	Alkaloids	Alkaloids	501-75-7	3	621326	516458	595901	542127	604322	587145	C05127	ko00340,ko01100
Zasn010461	269.25	269.25	270.256	C17H34O2	[M-H]-	Pentadecanoic acid,14-methyl-,methyl ester	Others	Others	5129-60-2	2	642125	608162	475046	530979	516258	535117	-	-
Hmlp008487	211.17	81.07	210.162	C13H22O2	[M+H]+	Blumenol C	Terpenoids	Terpene	36151-02-7	2	609165	505154	606432	572292	608438	609244	-	-
Lmmn002274	521.2	359.15	522.21	C26H34O11	[M-H]-	Isolariciresinol-9'-O-glucoside	Lignans and Coumarins	Lignans	63358-12-3	2	583117	564170	559841	614966	545047	511384	-	-
mws0221	241.03	151.98	240.024	C6H12N2O4S2	[M+H]+	L-Cystine	Amino acids and derivatives	Amino acids and derivatives	56-89-3	3	592262	553805	558009	563383	616968	631551	C00491	ko00270,ko01100,ko02010
pmb0819	157.08	130.07	156.069	C10H8N2	[M+H]+	3-Indoleacetonitrile	Alkaloids	Plumerane	771-51-7	3	548002	620282	535710	438558	535118	509172	C02938	ko00380,ko01100
Lmzp009151	298.27	141.13	297.267	C18H35NO2	[M+H]+	Lepadin D	Alkaloids	Quinoline alkaloids	-	3	133404	1.41654e+06	152536	361840	374675	359934	-	-
Wayp001104	344.13	182.08	343.126	C15H21NO8	[M+H]+	N-(1-Deoxy-1-fructosyl)Tyrosine	Nucleotides and derivatives	Nucleotides and derivatives	-	2	537293	495509	662517	674174	637517	634637	-	-
mws1401	175.11	84.04	174.1	C7H14N2O3	[M+H]+	L-Theanine	Amino acids and derivatives	Amino acids and derivatives	3081-61-6	3	583808	544005	561349	357995	386142	433546	C01047	-
Lasp002993	487.19	325.14	486.189	C26H30O9	[M+H]+	Isobavachalcone glucoside	Flavonoids	Chalcones	-	3	932817	9	753659	1.18612e+06	1.24501e+06	602274	-	-
pme0075	188.06	128.04	189.064	C7H11NO5	[M-H]-	N-Acetyl-L-glutamic acid	Amino acids and derivatives	Amino acids and derivatives	1188-37-0	1	561277	561316	563435	535914	523676	544509	C00624	ko00220,ko01100,ko01110,ko01210,ko01230
MWS5172	113.06	68.99	114.068	C6H10O2	[M-H]-	2-Methyl-4-pentenoic Acid	Organic acids	Organic acids	1575-74-2	3	581759	570231	532036	643687	530741	551673	-	-
Cmxp003492	451.12	137.02	450.116	C21H22O11	[M+H]+	Flavanomarein	Flavonoids	Flavanones	577-38-8	3	611928	487532	576674	592704	551844	580014	-	-
MWS00411g	162.08	98.06	161.069	C6H11NO4	[M+H]+	L-2-Aminoadipate	Amino acids and derivatives	Amino acids and derivatives	1118-90-7	3	500240	519624	653525	422552	381024	425672	-	-
pmd0136	524.37	184.07	523.364	C26H54NO7P	[M+H]+	LysoPC 18:0(2n isomer)	Lipids	LPC	-	2	569013	447812	651421	611602	596045	544001	-	-
pme1383	170.08	134.06	169.074	C8H11NO3	[M+H]+	Pyridoxine	Others	Vitamin	65-23-6	2	574341	449740	642821	451863	475434	567971	C00314	ko00750,ko01100,ko01240
Zmpn000199	209.03	85.03	210.038	C6H10O8	[M-H]-	D-Galactaric acid	Others	Saccharides	526-99-8	3	523922	632828	508004	539298	607530	514854	C00879	ko00053,ko01100
pme2761	161.01	73.03	162.016	C5H6O6	[M-H]-	4-Hydroxy-2-oxoglutaric acid	Organic acids	Organic acids	1187-99-1	3	592763	450942	617596	542696	571972	548922	C01127	ko00630,ko01100
Zahp007439	177.05	149.02	176.047	C10H8O3	[M+H]+	3,4-Methylenedioxycinnamaldehyde	Others	Aldehyde compounds	58095-77-5	3	651401	518734	487559	526064	501810	492253	-	-
MW0107171	254.11	194.09	231.122	C9H17N3O4	[M+Na]+	Gly-Gly-Val	Amino acids and derivatives	Amino acids and derivatives	-	3	611404	464584	580305	585555	587800	684214	-	-
Wcdp006741	520.34	184.08	519.332	C26H50NO7P	[M+H]+	1-(9Z,12Z-Octadecadienoyl)-Sn-Glycero-3-Phosphocholine	Others	Others	22252-07-9	3	577147	465182	609914	656902	612473	590313	-	-
mws3109	168.07	123.04	167.058	C8H9NO3	[M+H]+	4-Hydroxy-L-phenylglycine	Amino acids and derivatives	Amino acids and derivatives	32462-30-9	2	634391	387743	626404	597613	606119	581004	-	-
Wafn003182	409.21	161.05	350.194	C16H30O8	[M+CH3COOH-H]-	Glucopyranose 6-Hydroxydecanoate	Others	Saccharides	-	3	570426	507057	565451	583938	554159	559612	-	-
mws0017	146.17	72.08	145.158	C7H19N3	[M+H]+	Spermidine	Alkaloids	Alkaloids	124-20-9	3	462669	652502	527214	681811	636678	645878	C00315	ko00330,ko00410,ko00480,ko00940,ko01100,ko02010
pme1439	165.05	119.05	164.047	C9H8O3	[M+H]+	p-Coumaric acid	Phenolic acids	Phenolic acids	501-98-4	3	544361	507911	575019	585989	502827	621917	C00811	ko00130,ko00350,ko00940,ko00950,ko01100,ko01110
Wcsp002246	344.13	147.04	343.121	C22H17NO3	[M+H]+	N-Phenylethylcrinasiadine	Alkaloids	Alkaloids	-	3	511961	555558	553204	507536	615898	531609	-	-
pme3388	189.13	144.1	188.127	C7H16N4O2	[M+H]+	Homoarginine	Amino acids and derivatives	Amino acids and derivatives	156-86-5	3	521718	570163	527638	503833	503278	534244	C01924	-
Lmcp002753	335.11	271.1	334.105	C17H18O7	[M+H]+	Aquilarone F	Others	Chromone	-	3	590530	494909	533711	567730	554791	614178	-	-
Lazn005469	775.28	613.23	776.289	C38H48O17	[M-H]-	Buddlenol F glucoside	Lignans and Coumarins	Lignans	-	3	165764	658408	793353	165346	210219	162680	-	-
Lmln001195	297.1	135.07	298.105	C14H18O7	[M-H]-	Picein (4-Acetylphenyl-glucoside)	Phenolic acids	Phenolic acids	530-14-3	2	571419	515732	529891	524725	529063	564560	C10720	-
Wbmn005130	497.16	299.06	498.174	C23H30O12	[M-H]-	6-O-Vanilloylajugol(ISO-1)	Terpenoids	Monoterpenoids	-	3	521552	558856	534006	543712	557679	523868	-	-
MW0108619	206.08	147.04	207.09	C11H13NO3	[M-H]-	N-Acetyl-D-phenylalanine	Amino acids and derivatives	Amino acids and derivatives	10172-89-1	3	558175	422523	631929	507284	500157	503386	C05620	ko00470,ko01100
MWSmce116	252.1	136.06	251.102	C10H13N5O3	[M+H]+	5'-Deoxyadenosine*	Nucleotides and derivatives	Nucleotides and derivatives	4754-39-6	3	497286	516373	593983	813387	685207	542667	C05198	-
Lmpp003465	481.1	319.04	480.09	C21H20O13	[M+H]+	Myricetin-3-O-β-D-glucoside*	Flavonoids	Flavonols	19833-12-6	2	740216	417950	445861	1.21215e+06	575527	885681	-	-
zjbp111004	365.12	137.06	364.116	C18H20O8	[M+H]+	(5S,6R,7S,8R)-2-[2-(3-hydroxy-4-methoxyphenyl)ethyl]-5,6,7,8-tetrahydroxy-5,6,7,8-tetrahydrochromone*	Others	Chromone	-	1	533407	490745	577417	493157	563747	545632	-	-
Hmxp007521	315.09	300.06	314.079	C17H14O6	[M+H]+	3',4'-Dihydroxy-7,5'-dimethoxyflavone	Flavonoids	Flavones	-	2	542150	392866	648882	542453	563127	599636	-	-
Hasp010605	353.27	261.22	352.261	C21H36O4	[M+H]+	(S)-2,3-dihydroxypropyl (9Z,12Z,15Z)-octadeca-9,12,15-trienoate	Others	Others	129828-41-7	3	539103	458470	584710	492474	479526	494832	-	-
Zbqn004590	206.08	164.07	207.089	C11H13NO3	[M-H]-	N-(acetyl)phenylalanine	Amino acids and derivatives	Amino acids and derivatives	-	1	578518	442081	560597	437887	474452	482739	-	-
MW0144781	340.15	189.07	339.143	C15H21N3O6	[M+H]+	Ala-Tyr-Ser	Amino acids and derivatives	Amino acids and derivatives	-	3	537471	436919	593578	500962	479634	540349	-	-
mws0009	179.07	91.06	178.063	C10H10O3	[M+H]+	Coniferaldehyde	Others	Aldehyde compounds	20649-42-7	1	536313	466227	563416	514413	519359	542411	C02666	ko00940,ko01100,ko01110
NK10246260	162.06	116.05	161.048	C9H7NO2	[M+H]+	2,4-Dihydroxyquinoline	Alkaloids	Quinoline alkaloids	86-95-3	3	550190	468879	536704	509800	500696	477949	C16716	ko00996
pme0137	187.07	125.07	188.08	C7H12N2O4	[M-H]-	N-Acetyl-L-Glutamine	Amino acids and derivatives	Amino acids and derivatives	2490-97-3	3	552667	347130	654975	529346	471977	515246	-	-
Cmhp007275	179.07	133.06	178.063	C10H10O3	[M+H]+	Regiolone	Others	Ketone compounds	137494-04-3	2	530356	473279	545780	464315	518493	482966	-	-
mws1077	355.1	193.05	354.095	C16H18O9	[M+H]+	Scopoletin-7-O-glucoside (Scopolin)	Lignans and Coumarins	Coumarins	531-44-2	3	521439	512508	513841	471810	528293	602384	C01527	ko00999,ko01110
pmn001340	473.11	311.1	474.116	C23H22O11	[M-H]-	Emodin-8-O-(6''-O-acetyl)glucoside	Quinones	Anthraquinone	-	3	555608	452026	537973	434669	439534	522759	-	-
Wbmn009702	487.34	487.34	488.35	C30H48O5	[M-H]-	2,3,23-Trihydroxyurs-12-en-28-oic acid	Terpenoids	Triterpene	-	3	557901	411879	573540	472892	496641	511367	-	-
pme0008	176.1	113.07	175.096	C6H13N3O3	[M+H]+	L-Citrulline	Amino acids and derivatives	Amino acids and derivatives	372-75-8	3	581637	474987	486199	579976	507894	534117	C00327	ko00220,ko01100,ko01110,ko01230
Lmsn004132	329.09	167.04	330.11	C18H18O6	[M-H]-	Hamiltone A	Flavonoids	Flavanones	6626-61-5	2	520062	334248	683609	568661	521549	579935	-	-
Lmmp003530	345.17	137.06	344.162	C20H24O5	[M+H]+	3,4-Divanillyltetrahydrofuran	Phenolic acids	Phenolic acids	34730-78-4	3	757041	335927	444214	759661	784603	612738	-	-
pmb0639	757.22	595.2	756.211	C33H40O20	[M+H]+	Apigenin-8-C-glucoside-7-O-Sophoroside	Flavonoids	Flavones	-	3	671815	398992	465663	420972	449710	432835	-	-
Lakn004098	281.14	171.12	282.147	C15H22O5	[M-H]-	Dihydrophaseic acid	Terpenoids	Sesquiterpenoids	41756-77-8	1	502738	478155	549658	502139	463531	450048	C15971	ko00906
Lmcp003522	219.07	173.06	218.058	C12H10O4	[M+H]+	Baldrinal	Terpenoids	Monoterpenoids	18234-46-3	2	572612	379675	573951	581526	608714	455155	C16811	-
MW0145305	453.21	245.06	452.202	C19H28N6O7	[M+H]+	Arg-Asp-Tyr	Amino acids and derivatives	Amino acids and derivatives	-	3	489927	474373	561894	446244	531857	511971	-	-
Zahp007129	177.05	131.05	176.047	C10H8O3	[M+H]+	5-Hydroxy-2,3-dihydronaphthalene-1,4-dione	Quinones	Quinones	6312-53-4	2	530963	422554	565678	509488	486356	482819	-	-
MWSmce461	102.055	56.0497	101.048	C4H7NO2	[M+H]+	L-Azetidine-2-carboxylic acid*	Alkaloids	Alkaloids	2133-34-8	3	462115	468068	584440	934905	487419	850601	-	-
Lmwp102904	219.15	174.09	218.142	C13H18N2O	[M+H]+	N,N-Dimethyl-5-methoxytryptamine	Alkaloids	Plumerane	1019-45-0	3	496050	465432	549507	504001	462443	497888	C08309	-
pmb1912	474.17	327.12	473.166	C20H23N7O7	[M+H]+	10-Formyltetrahydrofolic Acid	Alkaloids	Alkaloids	2800-34-2	3	530910	365105	578296	488967	471187	469164	C00234	ko00670,ko00970,ko01100,ko01200,ko01240
Wmjn000315	259.03	259.03	260.032	C13H8O6	[M-H]-	1,3,6,7-Tetrahydroxyxanthone	Flavonoids	Flavones	-	2	514523	362774	591430	645709	694606	646313	-	-
MWS20175	283.06	253.05	284.068	C16H12O5	[M-H]-	Damnacanthol	Quinones	Anthraquinone	477-83-8	3	501010	410963	556696	472356	463039	448299	-	-
Lhfp110340	221.19	119.08	220.183	C15H24O	[M+H]+	Eremofukinone	Terpenoids	Sesquiterpenoids	-	3	516454	502533	448104	517748	549968	532806	-	-
MWS1844	203.14	129.07	202.136	C14H18O	[M+H]+	2-Pentyl-3-phenyl-2-propenal	Others	Aldehyde compounds	122-40-7	3	544140	469167	453058	440663	458123	473382	C12288	-
pmb0571	565.16	271.06	564.148	C26H28O14	[M+H]+	Apigenin-7-O-(2''-glucosyl)arabinoside	Flavonoids	Flavones	-	3	514149	450922	499062	372526	520394	455877	-	-
Sazp004372	371.15	167.07	370.142	C21H22O6	[M+H]+	Bursehernin	Lignans and Coumarins	Lignans	-	3	503437	529294	425850	446220	487273	440330	-	-
Zbfn013528	271.23	225.22	272.235	C16H32O3	[M-H]-	(R)-Beta-Hydroxypalmitic Acid	Lipids	Free fatty acids	-	1	544226	441131	471151	555502	630128	605903	-	-
pmb2591	245.09	203.08	246.1	C13H14N2O3	[M-H]-	N-Acetyl-L-Tryptophan	Amino acids and derivatives	Amino acids and derivatives	1218-34-4	3	510426	439161	497734	461438	468387	445714	-	-
Qaxn004283	741.26	417.15	742.268	C34H46O18	[M-H]-	Acanthoside D	Lignans and Coumarins	Lignans	66791-77-3	1	421217	451883	573141	369997	372318	352448	-	-
Zjmp102034	533.16	371.12	532.158	C26H28O12	[M+H]+	ophiopogoside B	Flavonoids	Other Flavonoids	-	3	606892	535134	300337	259849	712058	457525	-	-
MWStz261	211.14	70.07	210.137	C11H18N2O2	[M+H]+	Cyclo(D-Leu-L-Pro)	Amino acids and derivatives	Amino acids and derivatives	36238-67-2	3	463632	403107	574843	486846	547108	578963	-	-
WaYn000716	515.12	341.11	516.133	C18H28O17	[M-H]-	Citric Acid diglucoside	Organic acids	Organic acids	-	2	531697	415305	493528	478042	482285	485622	-	-
Zmhn002227	385.11	223.06	386.121	C17H22O10	[M-H]-	4-O-Glucosyl-sinapate	Phenolic acids	Phenolic acids	-	3	445182	435831	557564	452226	483674	472993	C02919	-
MWS1860	72.08	55.05	71.0735	C4H9N	[M+H]+	Pyrrolidin	Alkaloids	Pyrrole alkaloids	123-75-1	3	346936	740255	343761	633075	706755	335685	-	-
HJN003	385.11	223.06	386.121	C17H22O10	[M-H]-	1-O-Sinapoyl-β-D-glucose	Phenolic acids	Phenolic acids	-	3	488855	426068	499754	454524	474237	428297	C01175	ko00940,ko01110
zjbp111007	335.11	271.1	334.105	C17H18O7	[M+H]+	(5S,6R,7R,8S)-2-[2-(4-hydroxyphenyl)ethyl]-5,6,7,8-tetrahydroxy-5,6,7,8-tetrahydrochromone	Others	Chromone	-	3	476235	437489	497854	457080	411313	474502	-	-
Wcdp009119	279.23	81.07	278.225	C18H30O2	[M+H]+	Elaidolinolenic acid	Phenolic acids	Phenolic acids	28290-79-1	2	503986	413238	484888	504255	473840	503143	-	-
Wayn001257	292.14	130.09	293.147	C12H23NO7	[M-H]-	N-(1-Deoxy-1-fructosyl)Leucine	Nucleotides and derivatives	Nucleotides and derivatives	-	1	499000	403597	499365	466086	469922	504748	-	-
pme3961	252.11	136.06	251.102	C10H13N5O3	[M+H]+	2'-Deoxyadenosine*	Nucleotides and derivatives	Nucleotides and derivatives	958-09-8	3	519020	360807	521282	653752	620843	549463	C00559	ko00230,ko01100,ko01232,ko02010
MW0145437	440.27	320.05	439.266	C18H33N9O4	[M+H]+	Arg-Lys-His	Amino acids and derivatives	Amino acids and derivatives	-	3	464596	422945	510728	474264	505489	486976	-	-
Lmtn002565	329.11	167.03	330.095	C14H18O9	[M-H]-	1-O-Vanilloyl-D-Glucose	Phenolic acids	Phenolic acids	-	2	490220	471090	421932	501113	378295	412952	C20470	-
Lmfn003035	325.09	145.03	326.1	C15H18O8	[M-H]-	6-O-p-Coumaroyl-β-D-glucose	Phenolic acids	Phenolic acids	114297-65-3	3	467986	443342	471369	422980	408251	428603	-	-
Lcsn002223	387.16	59.01	388.173	C18H28O9	[M-H]-	2-[(1R,2R)-3-oxo-2-[(Z)-5-[3,4,5-trihydroxy-6-(hydroxymethyl)oxan-2-yl]oxypent-2-enyl]cyclopentyl]acetic acid	Lipids	Free fatty acids	-	2	519436	347949	515272	421609	441547	382093	-	-
pme3163	289.03	96.97	290.04	C7H15O10P	[M-H]-	D-Sedoheptuiose 7-phosphate	Others	Saccharides	2646-35-7	3	440886	464295	474843	298510	355203	359272	-	-
Wafp003258	474.18	177.05	473.169	C24H27NO9	[M+H]+	N-Feruloylphenylacetamide glucoside	Alkaloids	Phenolamine	-	3	459316	410433	508500	453054	495161	486455	-	-
pme0116	227.11	156.08	226.107	C9H14N4O3	[M+H]+	L-Carnosine	Amino acids and derivatives	Amino acids and derivatives	305-84-0	3	478844	388094	508763	520882	433685	471095	C00386	ko00340,ko00410,ko01100
pme2801	167.06	150.03	166.049	C6H6N4O2	[M+H]+	7-Methylxanthine	Nucleotides and derivatives	Nucleotides and derivatives	552-62-5	3	464712	364588	541699	432979	459323	203525	C16353	ko00232,ko01100,ko01110
pmp001004	265.1	247.09	264.09	C16H12N2O2	[M+H]+	Perlolyrine	Alkaloids	Plumerane	29700-20-7	2	534133	367635	468019	459221	461125	420594	C09231	-
Lman002731	341.09	135.04	342.095	C15H18O9	[M-H]-	Grevilloside F	Phenolic acids	Phenolic acids	1094004-50-8	3	453669	436452	471366	438618	388423	490197	-	-
mws0251	127.05	110.02	126.043	C5H6N2O2	[M+H]+	Thymine	Nucleotides and derivatives	Nucleotides and derivatives	65-71-4	3	464675	392041	503800	468125	465807	464338	C00178	ko00240,ko01100,ko01232
MW0114048	481.14	317.06	482.142	C22H26O12	[M-H]-	Catalposide	Terpenoids	Monoterpenoids	6736-85-2	3	469223	384844	503787	400946	439258	440999	-	-
Lmgn007652	329.23	211.13	330.241	C18H34O5	[M-H]-	Tianshic acid	Organic acids	Organic acids	-	2	461893	393972	489541	449098	437205	428300	-	-
mws0744	319.05	301.04	320.053	C15H12O8	[M-H]-	Dihydromyricetin (Ampelopsin)	Flavonoids	Flavanonols	27200-12-0	2	489161	388488	465099	381134	393890	374853	C02906	ko00941,ko01110
Zmhn001036	433.11	271.06	434.121	C21H22O10	[M-H]-	Choerospondin	Flavonoids	Flavanones	81202-36-0	2	359758	464436	513979	432301	482005	414241	-	-
pmb0713	655.19	331.08	654.18	C29H34O17	[M+H]+	Tricin-7-O-(2''-O-glucosyl)glucoside	Flavonoids	Flavones	-	3	497146	406035	428613	446187	491701	439598	-	-
pmp000169	359.11	329.06	358.105	C19H18O7	[M+H]+	Andrographidine D aglycone	Flavonoids	Flavanones	-	3	466726	357702	507317	484605	498757	519838	-	-
MWS3036	147.03	85.03	148.037	C5H8O5	[M-H]-	3-Hydroxyglutaric acid	Organic acids	Organic acids	638-18-6	2	409880	387982	533819	482460	434198	510976	-	-
MWSmce295	245.07	113.03	244.07	C9H12N2O6	[M+H]+	1-beta-D-Arabinofuranosyluracil	Nucleotides and derivatives	Nucleotides and derivatives	3083-77-0	3	428567	457515	445382	358899	367354	363710	-	-
Lmbp006077	301.11	255.1	300.1	C17H16O5	[M+H]+	Rel-(1aR,2R,3R,7bS)-1a,2,3,7b-Tetrahydro-2,3-Dihydroxy-5-(2-phenylethyl)-7H-Oxireno[F][1]Benzopyran-7-One	Others	Ketone compounds	-	3	440292	409199	480060	369738	365225	310384	-	-
ML10176345	171.03	109.03	172.037	C7H8O5	[M-H]-	3-Dehydroshikimic acid	Organic acids	Organic acids	2922-42-1	3	436480	413396	476458	403701	444194	476762	C02637	ko00400,ko00999,ko01100,ko01110,ko01230,ko01240
Lakn003294	343.1	181.05	344.111	C15H20O9	[M-H]-	2-β-D-Glucopyranosyloxy-5-hydroxyphenylacetic acidmethylester	Phenolic acids	Phenolic acids	-	2	454643	381478	486929	414774	448291	455759	-	-
MWS1962	153.13	83.05	152.12	C10H16O	[M+H]+	cis-Citral	Terpenoids	Monoterpenoids	5392-40-5	3	450227	422550	445454	421671	441071	428606	C09847	ko01110
Zmhn003076	503.12	341.09	504.127	C24H24O12	[M-H]-	((2R,3R,5R,6R)-6-(((E)-3-(3,4-dihydroxyphenyl)acryloyl)oxy)-3,4,5-trihydroxytetrahydro-2H-pyran-2-yl)methyl (Z)-3-(3,4-dihydroxyphenyl)acrylate	Phenolic acids	Phenolic acids	-	3	456549	424759	436021	439424	420664	370020	-	-
Zbqp000949	204.12	85.03	203.116	C9H17NO4	[M+H]+	5-methyl 1-propyl L-glutamate	Amino acids and derivatives	Amino acids and derivatives	-	2	550039	346476	412610	379219	380208	390098	-	-
MW0014090	271.23	225.22	272.235	C16H32O3	[M-H]-	3-Hydroxyhexadecanoic acid	Lipids	Free fatty acids	2398-34-7	3	417053	414930	475954	406133	436406	439770	-	-
MWS2430	241.22	241.21	242.225	C15H30O2	[M-H]-	13-methylmyristic acid	Lipids	Free fatty acids	2485-71-4	2	502213	343065	455251	433383	421431	455288	-	-
Lmbp007453	283.1	177.05	282.089	C17H14O4	[M+H]+	6,8-Dihydroxy-2-(2-phenylethyl)chromone	Others	Chromone	-	3	498778	338562	462488	445182	443966	451397	-	-
MW0159290	481.17	271.1	422.148	C23H22N2O6	[M+CH3COO]-	Val-Nap-OH	Amino acids and derivatives	Amino acids and derivatives	-	3	449232	376303	472818	468480	401276	354140	-	-
Wcdp000970	121.06	103.05	120.058	C8H8O	[M+H]+	acetophenone	Others	Others	98-86-2	3	425525	391816	480103	451610	488174	451103	C07113	-
pme1936	114.07	86.07	113.059	C4H7N3O	[M+H]+	Creatinine	Organic acids	Organic acids	60-27-5	3	452752	380470	461465	478006	472891	476250	C00791	ko00330,ko01100
Lahp003268	757.22	577.15	756.211	C33H40O20	[M+H]+	Vicenin-2,6''-O-Glucoside	Flavonoids	Flavones	-	1	380764	440647	472840	355862	488505	511528	-	-
mws2124	154.98	78.96	155.982	C2H5O6P	[M-H]-	2-Phosphoglycolate	Organic acids	Organic acids	13147-57-4	3	478177	456038	355519	449576	370621	462848	-	-
Ymjm000116	313.09	151.04	314.1	C14H18O8	[M-H]-	6-O-Acetylarbutin	Phenolic acids	Phenolic acids	10338-88-2	2	423503	438610	426249	406037	386771	436733	-	-
pme0151	115.05	98.02	114.043	C4H6N2O2	[M+H]+	5,6-Dihydrouracil	Nucleotides and derivatives	Nucleotides and derivatives	504-07-4	3	494362	369291	424229	428934	455778	412419	C00429	ko00240,ko00410,ko00770,ko01100
pme1665	593.15	311.06	594.159	C27H30O15	[M-H]-	Isovitexin-7-O-glucoside(Saponarin)	Flavonoids	Flavones	20310-89-8	3	436078	400763	445876	389290	431924	436801	C08064	-
Wafp004987	312.12	177.06	311.116	C18H17NO4	[M+H]+	N-Feruloylphenylacetamide	Alkaloids	Phenolamine	-	3	489290	323192	467139	414077	457019	455459	-	-
MWS0434	287.2	269.21	288.209	C19H28O2	[M-H]-	Trans-dehydrorosinone	Others	Ketone compounds	53-43-0	2	454228	354871	465394	447341	418838	416958	-	-
Zjhp090609	313.11	219.06	312.1	C18H16O5	[M+H]+	(E)-5,7-dihydroxy-6,8-dimethyl-3-(4'-hydroxybenzylidene)-chroman-4-one	Flavonoids	Other Flavonoids	-	3	456833	370676	443954	444010	449762	437566	-	-
mws1641	165.04	120.02	164.033	C6H4N4O2	[M+H]+	Lumazine	Nucleotides and derivatives	Nucleotides and derivatives	487-21-8	2	432221	393630	438584	451020	432856	432743	C03212	-
Lmcp002302	312.13	180.09	311.123	C12H17N5O5	[M+H]+	N6-(2-Hydroxyethyl)adenosine	Nucleotides and derivatives	Nucleotides and derivatives	4338-48-1	3	431028	369374	458038	483113	437612	435611	-	-
pme3967	312.13	180.09	311.123	C12H17N5O5	[M+H]+	2-(Dimethylamino)guanosine	Nucleotides and derivatives	Nucleotides and derivatives	2140-67-2	3	431028	369374	458038	483113	437612	435611	-	-
mws1179	433.11	271.07	434.121	C21H22O10	[M-H]-	Naringenin-7-O-glucoside (Prunin)*	Flavonoids	Flavanones	529-55-5	2	435816	373104	448694	378745	392524	388379	C09099	ko00941
MWS5083	455.1	96.97	456.105	C17H21N4O9P	[M-H]-	Flavin Single Nucleotide(FMN)	Nucleotides and derivatives	Nucleotides and derivatives	6184-17-4	3	377277	438667	438507	440296	401102	409204	C00061	ko00190,ko00740,ko01100,ko01110,ko01240
mws0572	126.07	109.04	125.059	C5H7N3O	[M+H]+	5-Methylcytosine	Nucleotides and derivatives	Nucleotides and derivatives	554-01-8	3	413360	417735	422738	427521	443521	381425	C02376	ko00240,ko01100
Lasp003359	227.09	139.04	226.084	C11H14O5	[M+H]+	Sarracenin	Terpenoids	Monoterpenoids	59653-37-1	3	451758	410772	386370	437381	444008	404908	-	-
MW0155368	409.18	313.07	408.18	C22H24N4O4	[M+H]+	Phe-Trp-Gly	Amino acids and derivatives	Amino acids and derivatives	-	3	542579	438490	264926	390497	380058	380473	-	-
mws1715	252.11	136.06	251.102	C10H13N5O3	[M+H]+	Cordycepin (3'-Deoxyadenosine)*	Nucleotides and derivatives	Nucleotides and derivatives	73-03-0	3	376805	335617	531655	561104	457896	387431	C08431	-
MWS20152	417.16	402.1	418.163	C22H26O8	[M-H]-	Syringaresinol	Lignans and Coumarins	Lignans	21453-71-4	1	401367	377617	455610	391983	401208	395791	C10889	-
mws1078	138.06	92.05	137.048	C7H7NO2	[M+H]+	Anthranilic Acid	Phenolic acids	Phenolic acids	118-92-3	3	567447	282678	384358	330607	332379	363476	C00108	ko00380,ko00400,ko00996,ko01100,ko01110,ko01230
pme0256	151.03	108.02	152.033	C5H4N4O2	[M-H]-	Xanthine	Nucleotides and derivatives	Nucleotides and derivatives	69-89-6	3	408947	388075	436622	343599	401120	407569	C00385	ko00230,ko00232,ko01100,ko01110,ko01232
MWSprf117	221.09	130.06	220.085	C11H12N2O3	[M+H]+	5-Hydroxy-DL-tryptophan(5-HTP)	Amino acids and derivatives	Amino acids and derivatives	56-69-9	3	411065	368605	446326	406289	381960	410344	C01017	-
mws0924	145.05	101.06	146.058	C6H10O4	[M-H]-	2-Methylglutaric acid*	Organic acids	Organic acids	617-62-9	3	406917	392589	426062	372123	379929	377095	-	-
HX1348	133.05	69.03	132.042	C5H8O4	[M+H]+	2-hydroxymethyl-D-ribono-γ-lactone	Others	Others	-	2	457454	462266	297412	391135	554533	310433	-	-
Lmjn010508	277.18	205.16	278.188	C17H26O3	[M-H]-	Fusarester B	Others	Ketone compounds	-	3	403482	409322	402389	406024	408341	406853	-	-
pme0010	106.05	70.03	105.043	C3H7NO3	[M+H]+	L-Serine	Amino acids and derivatives	Amino acids and derivatives	56-45-1	3	398591	424275	387315	372550	363509	410327	C00065	ko00260,ko00261,ko00270,ko00460,ko00470,ko00564,ko00600,ko00630,ko00920,ko00970,ko01100,ko01110,ko01200,ko01230,ko01240,ko02010
mws0027	197.05	123.01	198.053	C9H10O5	[M-H]-	Syringic acid	Phenolic acids	Phenolic acids	530-57-4	3	434228	354100	417930	390606	379003	376045	C10833	-
mws0823	115.04	71.01	116.047	C5H8O3	[M-H]-	3-Methyl-2-Oxobutanoic acid	Organic acids	Organic acids	759-05-7	3	422222	366800	414972	398488	400595	399214	C00141	ko00280,ko00290,ko00770,ko00966,ko01100,ko01110,ko01210,ko01230,ko01240
WaYn002948	271.08	109.03	272.09	C12H16O7	[M-H]-	Pyrocatechol monoglucoside	Others	Others	2400-71-7	3	377607	425672	400620	379450	367758	378613	-	-
Wbmn014253	315.19	255.23	316.204	C20H28O3	[M-H]-	Hardwickiic acid	Terpenoids	Ditepenoids	1782-65-6	2	365083	359412	478671	370067	399347	379718	-	-
pmb0494	295.17	207.07	294.158	C15H22N2O4	[M+H]+	Sinapoylputrescine	Alkaloids	Phenolamine	70185-57-8	3	424741	383362	392169	333237	352331	375740	-	-
mws1013	177.02	133.03	178.027	C9H6O4	[M-H]-	Esculetin (6,7-Dihydroxycoumarin)	Lignans and Coumarins	Coumarins	305-01-1	2	399843	342082	449110	392336	386809	403119	C09263	ko00999,ko01110
mws0028	167.03	108.02	168.042	C8H8O4	[M-H]-	Vanillic acid	Phenolic acids	Phenolic acids	121-34-6	3	391251	352921	443729	382030	387406	394670	C06672	-
MWSmce331	102.05	56.05	101.048	C4H7NO2	[M+H]+	Azetidine-2-carboxylic acid*	Alkaloids	Alkaloids	2517-04-6	3	384790	441075	360417	382589	413084	360176	C08267	-
Lmjp102211	315.12	121.06	314.115	C18H18O5	[M+H]+	Agrimonolide	Lignans and Coumarins	Coumarins	21499-24-1	3	426360	351358	404875	440796	421892	445202	-	-
HJAP018	523.1	319.05	522.101	C23H22O14	[M+H]+	Myricetin-3-O-(6''-acetyl)glucoside	Flavonoids	Flavonols	-	3	424667	331190	426078	291753	378762	343851	-	-
Wbtp004863	437.11	275.06	436.101	C20H20O11	[M+H]+	4-(beta-D-Glucopyranosyl)-7-methoxy-1,3,6-trihydroxy-9H-xanthene-9-one	Flavonoids	Other Flavonoids	-	2	441354	389275	347923	464038	428316	423122	-	-
pmp001311	627.16	303.1	626.148	C27H30O17	[M+H]+	6-Hydroxykaempferol-7,6-O-Diglucoside	Flavonoids	Flavonols	-	3	405814	299159	471739	415036	316608	375230	-	-
Wcsn008814	265.18	205.16	266.188	C16H26O3	[M-H]-	(3,7-dimethyl-11-oxododeca-2,6-dienyl)acetate	Others	Others	-	3	344164	452293	375892	372608	385081	389030	-	-
Ymmg000006	281.14	123.08	282.147	C15H22O5	[M-H]-	Rugosic acid A	Others	Others	-	1	396776	345159	427273	346491	368380	357142	-	-
MWStz205	245.13	120.08	244.121	C14H16N2O2	[M+H]+	Cyclo(D-Phe-L-Pro)	Amino acids and derivatives	Amino acids and derivatives	26488-24-4	3	411013	324371	431899	330483	367812	385897	-	-
HX1288	387.2	207.14	386.194	C19H30O8	[M+H]+	Citroside A	Terpenoids	Terpene	120330-44-1	1	441043	338127	387100	368280	347765	315427	-	-
zjbp110838	251.11	160.05	250.099	C17H14O2	[M+H]+	flindersiachromone	Others	Chromone	-	3	425312	318691	420946	410721	413550	409028	-	-
pme2923	117.02	75.01	118.027	C4H6O4	[M-H]-	Acetoxyacetic acid	Organic acids	Organic acids	13831-30-6	3	250170	407127	506581	258624	255751	262851	-	-
Lmyn006227	269.05	151	270.053	C15H10O5	[M-H]-	Galangin (3,5,7-Trihydroxyflavone)	Flavonoids	Flavones	548-83-4	2	416064	300017	445564	511943	530437	513344	C10044	ko00941
Hmmn002544	355.1	193.05	356.111	C16H20O9	[M-H]-	Ferulic acid-4-O-glucoside	Phenolic acids	Phenolic acids	117405-51-3	1	381780	384902	391818	375372	382531	373482	-	-
Lmsn000954	207.09	59.01	208.095	C8H16O6	[M-H]-	Dambonitol	Others	Saccharides	523-94-4	3	374929	414131	368755	329204	304982	367383	-	-
mws1379	149.11	80.05	148.1	C9H12N2	[M+H]+	Nornicotine	Alkaloids	Pyridine alkaloids	494-97-3	3	419836	331671	404300	392250	376605	356793	C06524	ko00960,ko01110
pmb3000	503.12	341.1	504.127	C24H24O12	[M-H]-	Chrysoeriol-7-O-(6''-acetyl)glucoside	Flavonoids	Flavones	-	3	371049	337685	443916	234376	339225	256880	-	-
Sadn007155	269.12	225.09	270.126	C17H18O3	[M-H]-	4-(hydroxymethyl)-1,8-dimethyl-9,10-dihydrophenanthrene-2,7-diol	Terpenoids	Ditepenoids	-	3	399310	321602	424894	419844	436036	442548	-	-
Lmbp010382	281.12	91.05	280.11	C18H16O3	[M+H]+	6-Methoxy-2-(2-phenylethyl)chromone	Others	Chromone	84294-89-3	3	347946	407331	388394	395023	377467	384112	-	-
Wdbp007193	273.15	135.08	272.141	C17H20O3	[M+H]+	3-hydroxy-2',5-dimethoxy-2-methylbibenzyl	Others	Stilbene	-	3	402869	318117	416541	374976	368232	374703	-	-
Lmcp004624	301.07	258.05	300.063	C16H12O6	[M+H]+	3-Methylkaempferol*	Flavonoids	Flavonols	1592-70-7	3	451567	335574	336998	322982	447285	421497	C05902	-
mws0236	124.01	79.96	125.015	C2H7NO3S	[M-H]-	2-Aminoethanesulfonic acid	Organic acids	Organic acids	107-35-7	3	363130	445890	311639	300783	296710	324168	C00245	ko00430,ko00920,ko01100,ko02010
MWS1836	183.08	105.03	182.073	C13H10O	[M+H]+	Benzophenone	Others	Ketone compounds	119-61-9	2	658987	9	458817	800678	556582	874251	C06354	-
MWSslk057	195.09	178.07	194.084	C13H10N2	[M+H]+	9-Aminoacridine	Alkaloids	Quinoline alkaloids	90-45-9	2	387773	335527	388104	354264	364870	391553	-	-
MWSHC2062	355.1	193.05	356.111	C16H20O9	[M-H]-	Ferulic β-glucoside	Phenolic acids	Phenolic acids	14364-12-6	2	357185	374006	378620	373954	339633	358898	-	-
Lmqn003292	355.1	193.05	356.111	C16H20O9	[M-H]-	4,5,8-Trihydroxy-α-tetralone-5-O-glucoside	Quinones	Quinones	-	3	357185	374006	378620	373954	339633	358898	-	-
Wbmn011269	377.23	295.23	378.241	C22H34O5	[M-H]-	Vitexilactone	Terpenoids	Ditepenoids	61263-49-8	1	373547	322694	410377	383409	353286	347751	-	-
mws0263	128.035	82.0298	129.043	C5H7NO3	[M-H]-	5-Oxo-L-Proline*	Amino acids and derivatives	Amino acids and derivatives	98-79-3	1	410356	310964	384405	390186	389718	402639	C01879	ko00480,ko01100
MWS201469	304.16	175.12	303.154	C11H21N5O5	[M+H]+	Glu-Arg	Amino acids and derivatives	Amino acids and derivatives	7219-59-2	3	384037	355555	357651	366402	326090	374475	-	-
Zjyp102919	237.19	163.11	236.178	C15H24O2	[M+H]+	oxyphyllanene E	Terpenoids	Sesquiterpenoids	-	3	358953	321856	410951	302891	343119	341683	-	-
Lmdp003994	461.14	299.09	460.137	C23H24O10	[M+H]+	6,4'-Dimethoxyisoflavone-7-O-glucoside (Wistin)	Flavonoids	Isoflavones	19046-26-5	3	277553	343422	469548	339872	488816	285118	-	-
Zmgn000447	184.98	78.96	185.993	C3H7O7P	[M-H]-	3-Phospho-D-glyceric acid	Others	Saccharides	820-11-1	3	381660	370568	337373	380282	363280	338582	C00197	ko00010,ko00030,ko00260,ko00270,ko00561,ko00630,ko00710,ko01100,ko01110,ko01200,ko01230,ko01240
Qmqp102536	265.14	201.13	264.136	C15H20O4	[M+H]+	Ridentin	Terpenoids	Sesquiterpenoids	28148-84-7	3	362041	342997	383845	342006	389987	349824	C09540	-
mws0208	145.051	101.061	146.058	C6H10O4	[M-H]-	Adipic Acid*	Organic acids	Organic acids	124-04-9	3	355121	344958	386686	338796	336281	352761	C06104	ko01100
MWS1900	215.13	153.13	216.136	C11H20O4	[M-H]-	Undecanedioic acid	Lipids	Free fatty acids	1852-04-6	1	375087	322975	384387	362722	357800	351280	-	-
Hmzp006059	301.07	286.05	300.063	C16H12O6	[M+H]+	Ladanetin	Flavonoids	Flavones	-	3	327070	401377	350578	328452	330010	349908	-	-
pmf0256	101.1	83.09	102.105	C6H14O	[M-H]-	3-Methyl-1-pentanol	Others	Alcohol compounds	589-35-5	3	380711	306348	389708	360916	349814	364048	-	-
mws0126	524.37	184.07	523.364	C26H54NO7P	[M+H]+	LysoPC 18:0	Lipids	LPC	19420-57-6	2	365376	293803	417406	387503	387278	357526	-	-
mws0913	447.09	285.04	448.101	C21H20O11	[M-H]-	Kaempferol-3-O-galactoside (Trifolin)	Flavonoids	Flavonols	23627-87-4	2	382849	308899	381709	343905	343918	336886	C12626	ko00944,ko01110
pme2433	106.09	88.08	105.079	C4H11NO2	[M+H]+	Diethanolamine	Alkaloids	Alkaloids	111-42-2	3	327413	318458	426295	339978	358052	342030	C06772	ko00564
pme1216	122.02	78.03	123.032	C6H5NO2	[M-H]-	2-Picolinic acid	Organic acids	Organic acids	98-98-6	3	388667	283366	390499	406148	402799	383188	C10164	ko00380,ko01100
pmb0889	279.23	95.09	278.225	C18H30O2	[M+H]+	Punicic acid (9Z,11E,13Z-octadecatrienoic acid)	Lipids	Free fatty acids	544-72-9	3	386510	297312	374095	352763	349308	337729	C08364	-
MWS2910	242.11	126.07	241.106	C10H15N3O4	[M+H]+	5-Methyl-2'-Deoxycytidine	Nucleotides and derivatives	Nucleotides and derivatives	838-07-3	3	344811	326633	385707	456432	436471	380410	C03592	-
Lmbn001467	158.08	116.07	159.089	C7H13NO3	[M-H]-	5-Acetamidopentanoic Acid	Organic acids	Organic acids	1072-10-2	2	359900	322087	374231	333954	351546	342503	C03087	ko00310,ko01100
Saln003605	549.16	489.16	550.169	C26H30O13	[M-H]-	3'-O-Feruloyl Swertiamarin	Terpenoids	Monoterpenoids	-	2	453429	373995	223239	386043	402973	345844	-	-
Zmhn001420	165.02	121.03	166.027	C8H6O4	[M-H]-	5,7-Dihydroxy-1(3H)-isobenzofuranone	Phenolic acids	Phenolic acids	27979-58-4	3	339454	394252	316431	322309	328294	327743	-	-
Lmhp007598	534.36	184.07	533.348	C27H52NO7P	[M+H]+	LysoPC 19:2(2n isomer)	Lipids	LPC	-	2	310865	419894	316659	285189	338457	542865	-	-
MWS201471	310.18	84.08	309.169	C15H23N3O4	[M+H]+	Lys-Tyr	Amino acids and derivatives	Amino acids and derivatives	35978-98-4	3	318361	355500	372947	328201	354207	331877	-	-
Xmsn004568	343.14	59.01	344.147	C16H24O8	[M-H]-	Mudanpioside F	Terpenoids	Monoterpenoids	-	2	348350	302255	389042	358309	334274	301356	-	-
MWS201437	247.13	86.1	246.122	C10H18N2O5	[M+H]+	Leu-Asp	Amino acids and derivatives	Amino acids and derivatives	32949-40-9	3	351172	312982	374370	322893	336919	343290	-	-
Wccp000476	163.06	69.03	162.053	C6H10O5	[M+H]+	(2S)-2-[(1R)-1-carboxyethoxy]propanoic acid	Organic acids	Organic acids	-	3	279580	393483	360307	320618	307120	301343	-	-
HJN041	451.12	289.07	452.132	C21H24O11	[M-H]-	Epicatechin glucoside	Flavonoids	Flavanols	-	3	389522	342553	300348	309412	279273	334021	-	-
Lmmn000774	343.1	181.05	344.111	C15H20O9	[M-H]-	Dihydrocaffeoylglucose	Phenolic acids	Phenolic acids	-	3	392817	296632	341680	363153	351030	328332	-	-
mws0018	203.22	84.08	202.216	C10H26N4	[M+H]+	Spermine	Alkaloids	Alkaloids	71-44-3	3	343583	305217	374258	300810	318521	348014	C00750	ko00330,ko00410,ko00480,ko00770,ko01100,ko01240
MW0108922	216.09	174.08	157.074	C7H11NO3	[M+CH3COO]-	Tiglylglycine	Amino acids and derivatives	Amino acids and derivatives	35842-45-6	3	358074	296744	367142	353826	325104	352904	-	-
mws1603	741.26	579.21	742.268	C34H46O18	[M-H]-	Eleutheroside E	Lignans and Coumarins	Lignans	39432-56-9	1	315719	281239	424016	244301	438720	417401	C20786	-
pmp000194	519.11	271.06	518.106	C24H22O13	[M+H]+	6''-O-Malonylgenistin	Flavonoids	Isoflavones	51011-05-3	3	322434	249749	444986	548200	572554	291301	C16192	ko00943
Wbmn010746	377.23	295.23	378.241	C22H34O5	[M-H]-	Negundoin A	Terpenoids	Ditepenoids	-	1	335624	315319	365442	321257	317056	328038	-	-
Lmyn006922	447.13	285.08	448.137	C22H24O10	[M-H]-	Sakuranin	Flavonoids	Flavanones	529-39-5	3	358411	300430	349571	393562	393954	379739	C17391	-
Walp005087	278.23	88.08	277.225	C14H31NO4	[M+H]+	2-Aminotetradecane-1,5,7,11-tetraol	Lipids	Sphingolipids	-	1	386574	292928	321841	619249	698960	647650	-	-
Lmtp004044	597.14	303.04	596.138	C26H28O16	[M+H]+	Quercetin-3-O-apiosyl(1→2)galactoside*	Flavonoids	Flavonols	-	2	307695	291326	402188	357906	336341	338800	-	-
Zmyn000110	258.04	78.96	259.046	C6H14NO8P	[M-H]-	D-Glucosamine 1-phosphate	Others	Saccharides	2152-75-2	3	318422	397590	284808	363117	319330	291131	C06156	ko00520,ko01100,ko01250
Hmpn005101	451.12	289.07	452.132	C21H24O11	[M-H]-	Sieboldin	Flavonoids	Chalcones	18777-73-6	3	316113	341276	342067	316846	262223	288513	-	-
mws0574	103.04	57.04	104.047	C4H8O3	[M-H]-	2-Hydroxyisobutyric acid	Organic acids	Organic acids	594-61-6	1	359174	281848	356022	313273	341075	319484	C21297	-
pmp001310	627.16	303.1	626.148	C27H30O17	[M+H]+	6-Hydroxykaempferol-3,6-O-Diglucoside	Flavonoids	Flavonols	-	3	338378	315770	341737	287023	328421	316667	-	-
Yamn004462	523.22	361.16	524.226	C26H36O11	[M-H]-	6-((4-(3-hydroxy-2-(4-(3-hydroxypropyl)-2-methylphenoxy)propoxy)-2-methoxyphenoxy)methyl)tetrahydro-2H-pyran-2,3,4,5-tetraol	Lignans and Coumarins	Lignans	-	3	297195	319632	370894	243667	272391	238832	-	-
Wbjp001169	221.09	130.06	220.085	C11H12N2O3	[M+H]+	o-Carboxy-5-hydroxytryptamine	Alkaloids	Alkaloids	-	3	314711	281243	389591	292251	327827	369395	-	-
MWSmce301	191.03	173.02	190.027	C10H6O4	[M+H]+	Coumarin-3-carboxylic Acid	Lignans and Coumarins	Coumarins	531-81-7	3	334945	272146	377840	349628	341704	414044	-	-
Jmwn002117	331.1	153.02	332.111	C14H20O9	[M-H]-	2-(3,4-dihydroxyphenyl)ethanediol 1-O-β-D-glucopyranoside	Phenolic acids	Phenolic acids	-	2	326029	294963	357316	293813	324373	375291	-	-
MW0131473	345.06	251.02	346.069	C17H14O8	[M-H]-	5,7,3',4'-Tetrahydroxy-6,8-dimethoxyflavone	Flavonoids	Flavones	57093-50-2	3	327831	278234	370014	348765	341645	321516	-	-
Zmmp002946	295.13	120.08	294.122	C14H18N2O5	[M+H]+	(3-(carboxyamino)-2-methylpropanoyl)phenylalanine	Amino acids and derivatives	Amino acids and derivatives	-	3	351157	270994	349658	356871	333148	363143	-	-
MWS1771	196.1	91.05	195.089	C10H13NO3	[M+H]+	L-Tyrosine methyl ester	Amino acids and derivatives	Amino acids and derivatives	1080-06-4	3	353554	258481	356329	325304	345027	309115	C03404	-
Zmgn004894	151.04	136.02	152.047	C8H8O3	[M-H]-	Methyl 4-hydroxybenzoate	Phenolic acids	Phenolic acids	99-76-3	3	317611	279769	369841	340954	309230	316327	-	-
pme3034	131.03	87.05	132.042	C5H8O4	[M-H]-	Ethylmalonic acid*	Organic acids	Organic acids	601-75-2	1	368658	239460	357916	303149	304277	304939	-	-
pmn001399	405.12	243.07	406.126	C20H22O9	[M-H]-	2,4,6,4'-Tetrahydroxy-stilbene-2-O-glucoside	Others	Stilbene	-	3	333337	284441	342640	186939	327557	320320	-	-
Wcdp000832	146.12	100.11	145.11	C7H15NO2	[M+H]+	N-Methylisoleucine	Amino acids and derivatives	Amino acids and derivatives	39554-61-5	2	244384	331758	375057	389571	395658	391457	-	-
pmb2507	213.02	96.97	214.024	C5H11O7P	[M-H]-	2-Deoxyribose-1-phosphate*	Nucleotides and derivatives	Nucleotides and derivatives	17210-42-3	3	329907	286529	330872	340798	341043	353099	C00672	ko00030,ko00240,ko01100
Wdtp010604	383.2	267.12	382.199	C20H30O7	[M+H]+	3,4,5-trihydroxy-6-(4-octylphenoxy)oxane-2-carboxylic acid	Phenolic acids	Phenolic acids	-	1	342815	275024	329129	308109	330642	306762	-	-
mws0057	451.12	289.07	450.116	C21H22O11	[M+H]+	Eriodictyol-7-O-glucoside	Flavonoids	Flavanones	38965-51-4	3	366369	261035	317831	253163	450193	299026	-	-
Zaxn005611	315.2	315.2	316.24	C21H32O2	[M-H]-	Methyl abieta	Terpenoids	Ditepenoids	-	2	376298	297137	271728	300113	331973	352795	-	-
Zmsn002206	375.13	153.06	376.137	C16H24O10	[M-H]-	Cornusoside A	Others	Others	-	3	325774	289592	326621	280280	269386	296243	-	-
MWS0813	128.04	82.03	129.043	C5H7NO3	[M-H]-	5-Oxoproline*	Amino acids and derivatives	Amino acids and derivatives	149-87-1	1	356600	271566	310765	364344	372299	378771	C02237	ko00470,ko01100
Wbtp004648	437.11	275.06	436.101	C20H20O11	[M+H]+	Swertianolin	Flavonoids	Other Flavonoids	-	2	339727	326777	270627	242621	322945	263396	-	-
Lazn002030	481.17	271.1	482.179	C23H30O11	[M-H]-	Guaiacylglycerol-β-Guaiacyl Ether glucoside	Lignans and Coumarins	Lignans	-	2	318740	253252	361122	267043	284012	283359	-	-
Lhmp122225	253.22	81.07	252.209	C16H28O2	[M+H]+	dalodorin B	Terpenoids	Sesquiterpenoids	-	1	331863	280509	319261	288079	309107	263262	-	-
pmn001694	329.23	229.15	330.241	C18H34O5	[M-H]-	9,10,13-Trihydroxy-11-Octadecenoic Acid	Lipids	Free fatty acids	29907-57-1	2	308802	283116	335377	315664	305681	318493	C14835	ko00591
Lmhp006907	313.07	285.08	312.063	C17H12O6	[M+H]+	Aflatoxin B1	Others	Lactones	1162-65-8	3	468071	169177	289785	419933	408718	387935	C06800	ko00254,ko01100,ko01110
pme2954	303.05	137.02	302.043	C15H10O7	[M+H]+	Quercetin	Flavonoids	Flavonols	117-39-5	2	309149	324598	292596	184263	155668	177151	C00389	ko00941,ko00944,ko01100,ko01110
Zmgn000217	129.02	85.03	130.027	C5H6O4	[M-H]-	Itaconic acid	Organic acids	Organic acids	97-65-4	1	367558	317858	239492	362461	347805	333846	C00490	ko00660,ko01100
pme2596	184.06	148.04	183.053	C8H9NO4	[M+H]+	4-Pyridoxic acid	Others	Vitamin	82-82-6	3	314413	263055	345818	311469	341778	332422	C00847	ko00750,ko01100
pme1194	228.1	112.05	227.091	C9H13N3O4	[M+H]+	2'-Deoxycytidine	Nucleotides and derivatives	Nucleotides and derivatives	951-77-9	3	398167	240696	283211	253295	330712	344244	C00881	ko00240,ko01100,ko01232,ko02010
Wbwp010459	343.15	163.07	342.147	C20H22O5	[M+H]+	5-[(2r,3s,4s,5s)-5-(2h-1,3-benzodioxol-5-yl)-3,4-dimethyloxolan-2-yl]-2-methoxyphenol	Lignans and Coumarins	Lignans	-	3	311286	311957	297251	274646	299644	303790	-	-
Lmjn006711	249.15	205.16	250.157	C15H22O3	[M-H]-	4,5-Epoxyartemisinic Acid	Terpenoids	Sesquiterpenoids	92466-31-4	3	315097	292620	311271	295837	293055	291085	-	-
mws1060	267.07	135.03	268.081	C10H12N4O5	[M-H]-	9-(Arabinosyl)hypoxanthine	Nucleotides and derivatives	Nucleotides and derivatives	7013-16-3	3	314746	284182	317111	296069	296930	299294	-	-
Lmmn000806	131.03	87.05	132.042	C5H8O4	[M-H]-	Dimethylmalonic acid*	Organic acids	Organic acids	595-46-0	1	328966	246316	338866	289639	313573	300119	-	-
Lsjp211254	423.36	203.18	422.355	C30H46O	[M+H]+	Lupa-1,20(29)-dien-3-one (Glochidone)	Terpenoids	Triterpene	-	3	332553	252811	321027	296801	327645	292461	-	-
MWSmce690	175.02	59.01	176.032	C6H8O6	[M-H]-	Erythorbic Acid; Isoascorbic Acid	Others	Vitamin	89-65-6	3	161748	602473	140345	166928	189511	136429	-	-
MWSHY0162	627.16	303.06	626.148	C27H30O17	[M+H]+	Quercetin-3-O-sophoroside (Baimaside)	Flavonoids	Flavonols	18609-17-1	3	164264	284508	451733	252738	437412	500004	C12667	ko00944,ko01110
Lmdp003509	435.09	303.06	434.085	C20H18O11	[M+H]+	Quercetin-3-O-xyloside (Reynoutrin)*	Flavonoids	Flavonols	549-32-6	3	320791	316008	263412	327188	178625	382635	-	-
Lafp005959	237.18	135.12	236.177	C15H24O2	[M+H]+	7-Hydroxy-costol	Terpenoids	Sesquiterpenoids	-	3	299641	269667	330132	327925	343487	305742	-	-
Lmbn003970	329.23	211.14	330.241	C18H34O5	[M-H]-	9,12,13-TriHOME; 9(S),12(S),13(S)-Trihydroxy-10(E)-octadecenoic acid	Lipids	Free fatty acids	97134-11-7	3	307020	286285	301805	320677	342288	290513	C14833	ko00591
HJAP106	242.1	136.06	241.096	C12H11N5O	[M+H]+	N6-(4-hydroxybenzyl)adnine riboside	Nucleotides and derivatives	Nucleotides and derivatives	-	3	266891	328049	297702	402498	330557	388504	-	-
Lmcp004693	301.071	258.048	300.063	C16H12O6	[M+H]+	Kaempferide (3,5,7-Trihydroxy-4'-methoxyflavone)*	Flavonoids	Flavonols	491-54-3	3	322183	266288	302278	297972	276868	303768	C10098	ko00944
Latp009543	343.15	163.07	342.146	C20H22O5	[M+H]+	Virgaurenolide A	Terpenoids	Sesquiterpenoids	-	3	315459	275323	294776	302329	291305	273362	-	-
pmp000161	315.09	271.06	314.079	C17H14O6	[M+H]+	5,2'-Dihydroxy-7,8-dimethoxyflavone	Flavonoids	Flavones	41060-16-6	1	318392	228679	335287	357353	352147	371563	-	-
pmp000581	475.12	271.06	474.116	C23H22O11	[M+H]+	Apigenin-7-O-(6''-acetyl)glucoside	Flavonoids	Flavones	72741-92-5	3	256784	274722	349169	337152	337567	339180	-	-
pmb0818	206.08	145.05	205.074	C11H11NO3	[M+H]+	Methoxyindoleacetic acid	Alkaloids	Plumerane	3471-31-6	3	338807	242333	298275	302314	242454	223603	C05660	ko00380
mws0874	346.06	211	347.063	C10H14N5O7P	[M-H]-	3'-Adenylic Acid	Nucleotides and derivatives	Nucleotides and derivatives	84-21-9	3	313883	241186	317901	268172	270105	259525	C01367	ko00230,ko01100
pme0057	136.04	118.03	135.035	C4H9NO2S	[M+H]+	L-Homocysteine	Amino acids and derivatives	Amino acids and derivatives	6027-13-0	3	346214	241552	284901	351058	274718	317262	C00155	ko00270,ko00920,ko01100,ko01110,ko01230
Hmcp001598	611.16	317.06	610.153	C27H30O16	[M+H]+	Isorhamnetin-3-O-(2''-O-xylosyl)glucoside	Flavonoids	Flavonols	-	3	266689	278405	324495	289972	269141	214570	-	-
Qmyp101232	225.15	95.08	224.141	C13H20O3	[M+H]+	Vomifoliol (Blumenol A)	Terpenoids	Monoterpenoids	189351-15-3	1	298254	267457	299449	353360	315883	283110	C04166	-
Lmtn003096	523.22	361.14	524.226	C26H36O11	[M-H]-	Secoisolariciresinol 4-O-glucoside	Lignans and Coumarins	Lignans	-	2	276421	232818	350360	203590	255077	286279	-	-
pme1002	138.09	103.05	137.084	C8H11NO	[M+H]+	L-Tyramine	Alkaloids	Alkaloids	51-67-2	3	297187	254382	302419	277222	283185	266962	C00483	ko00350,ko00950,ko01100,ko01110,ko01240
mws2368	137.06	119.05	138.068	C8H10O2	[M-H]-	Tyrosol; 4-Hydroxyphenylethanol	Phenolic acids	Phenolic acids	501-94-0	3	283716	265930	303830	297683	271161	299059	C06044	ko00350,ko01100
pme0085	359.08	161.02	360.084	C18H16O8	[M-H]-	Rosmarinic acid	Phenolic acids	Phenolic acids	537-15-5	2	266124	314852	264229	261799	261232	277868	C01850	ko00350,ko01100
Lmfn004235	359.08	161.02	360.084	C18H16O8	[M-H]-	Myricetin-3,7,3'-trimethyl ether	Flavonoids	Flavonols	-	2	266124	314852	264229	261799	261232	277868	-	-
Hmmp001541	298.11	136.06	297.1	C17H15NO4	[M+H]+	(E)-3-(3',5'-Dimethoxy-4'-hydroxy-benzylidene')-2-indolinone	Alkaloids	Plumerane	-	3	309251	224250	309998	276369	227319	251538	-	-
pmp000191	475.12	271.06	474.116	C23H22O11	[M+H]+	6''-O-Acetylgenistin	Flavonoids	Isoflavones	73566-30-0	3	283572	256810	301352	270687	277412	298589	-	-
Wcsn010349	359.22	277.22	360.23	C22H32O4	[M-H]-	Moniliferanone D	Others	Others	-	3	327227	266807	244560	300926	303745	286685	-	-
Hmcp009963	180.14	123.07	180.138	C11H18NO+	[M]+	Candicine	Alkaloids	Phenolamine	6656-13-9	3	321697	243577	272463	265088	282856	302630	C10575	-
pmb2640	199.17	199.17	200.178	C12H24O2	[M-H]-	Dodecanoic acid (Lauric acid)	Lipids	Free fatty acids	143-07-7	3	277331	257181	298465	259205	253470	264079	C02679	ko00061,ko01100,ko01110
HX1349	133.05	69.04	132.042	C5H8O4	[M+H]+	dihydro-4-hydroxy-5-hydroxymethyl-2(3H)-furanone	Others	Others	-	3	305653	283127	241955	229929	278954	266293	-	-
mws1598	138.02	79.96	139.03	C3H9NO3S	[M-H]-	3-Amino-1-propionic sulfonic acid	Organic acids	Organic acids	3687-18-1	3	312475	249855	267715	302661	265877	302121	-	-
MW0154274	483.15	96.96	484.163	C28H24N2O6	[M-H]-	Nap-HoPhe-OH	Amino acids and derivatives	Amino acids and derivatives	-	3	297786	234096	297761	292221	269445	278282	-	-
pme1651	176.07	130.07	175.063	C10H9NO2	[M+H]+	Indole-3-acetic acid (IAA)	Alkaloids	Plumerane	87-51-4	3	284231	244621	297851	259084	320490	295779	C00954	ko00380,ko01100,ko04075
pmp000097	142.09	124.07	141.079	C7H11NO2	[M+H]+	Guvacoline	Alkaloids	Piperidine alkaloids	495-19-2	3	272758	230897	321583	256232	201250	249322	C16821	-
Zmbp002461	267.08	249.07	266.069	C15H10N2O3	[M+H]+	3-(2'-Hydroxyl-phenyl)-4-(3H)-quinazolone	Alkaloids	Alkaloids	-	2	297980	233605	292821	271146	254107	272375	-	-
pme3705	193.04	72.99	194.043	C6H10O7	[M-H]-	D-Glucoronic acid*	Others	Saccharides	6556-12-3	3	279406	240809	300519	281229	282424	297213	C00191	ko00040,ko00053,ko00520,ko00562,ko01100,ko01240,ko01250
pmn001702	461.07	285.05	462.08	C21H18O12	[M-H]-	Tetahydroxyflavone-7-O-glucuronide	Flavonoids	Flavones	-	3	292739	235662	291173	253682	252460	247051	-	-
MWSmce501	167.04	108.02	168.042	C8H8O4	[M-H]-	Protocatechuic Acid Methyl Ester	Phenolic acids	Phenolic acids	2150-43-8	3	274424	263100	280329	262629	288444	276032	-	-
HJN087	433.12	271.06	434.121	C21H22O10	[M-H]-	Naringenin-4'-O-glucoside*	Flavonoids	Flavanones	-	2	354667	310117	150821	246484	192732	324913	-	-
Lhhp120826	191.11	145.1	190.099	C12H14O2	[M+H]+	4-hydroxy-3(3-methylbut-3-en-2-yl)benzaldehyde	Others	Others	-	3	297167	230594	277199	257266	247459	261396	-	-
Lmjp002596	597.14	303.05	596.138	C26H28O16	[M+H]+	Quercetin-3-O-sambubioside*	Flavonoids	Flavonols	83048-35-5	2	247095	288746	268564	226249	311894	352387	C12637	ko00944
MWS201405	319.14	110.07	318.133	C15H18N4O4	[M+H]+	His-Tyr	Amino acids and derivatives	Amino acids and derivatives	35979-00-1	3	276045	262537	261451	234924	291918	244687	-	-
ML10198935	191.12	160.08	190.111	C11H14N2O	[M+H]+	N-Methylserotonin	Alkaloids	Plumerane	1134-01-6	2	230751	252045	316343	273816	245366	248525	C06212	ko00380
Wdjp004614	403.14	167.07	402.132	C21H22O8	[M+H]+	2-(7-hydroxy-4-methoxyphenanthren-2-yl)oxy-6-(hydroxymethyl)oxane-3,4,5-triol	Others	Others	-	2	286587	325992	183162	287735	311190	285699	-	-
Jmcn006879	249.15	203.14	250.157	C15H22O3	[M-H]-	5β-Hydroxycostic acid	Terpenoids	Sesquiterpenoids	-	3	277439	237918	277277	240915	241280	251909	-	-
Lmgp001898	162.06	116.05	161.048	C9H7NO2	[M+H]+	4,6-Dihydroxyquinoline	Alkaloids	Quinoline alkaloids	3517-61-1	3	311649	225066	255144	276079	278997	215546	C05639	ko00380,ko01100
Yxxn004417	427.24	59.02	428.241	C22H36O8	[M-H]-	rhodomollein XI	Terpenoids	Ditepenoids	120250-94-4	3	160087	274696	356496	297657	275079	263640	-	-
pmb0130	203.12	144.08	202.111	C12H14N2O	[M+H]+	Acetryptine	Alkaloids	Plumerane	3551-18-6	3	271281	223357	295787	244554	297262	291135	-	-
MWS20672	366.17	120.08	365.159	C17H23N3O6	[M+H]+	Glu-Phe-Ala	Amino acids and derivatives	Amino acids and derivatives	-	3	327661	196744	264163	318282	321891	305141	-	-
pmb0790	494.19	332.5	493.18	C20H31NO13	[M+H]+	Pyridoxine-5'-O-diglucoside	Others	Vitamin	-	3	195044	354583	237608	201160	127029	153432	-	-
pme1373	306.05	110.04	307.057	C9H14N3O7P	[M-H]-	2'-Deoxycytidine-5'-monophosphate	Nucleotides and derivatives	Nucleotides and derivatives	1032-65-1	3	222486	250550	311353	216435	257917	264300	C00239	ko00240,ko01100,ko01232
Zmxp004480	625.18	301.07	624.169	C28H32O16	[M+H]+	Chrysoeriol-7-O-gentiobioside	Flavonoids	Flavones	-	3	274291	208699	298762	218996	203750	274299	-	-
Lmzn001894	461.07	285.04	462.08	C21H18O12	[M-H]-	Kaempferol-3-O-glucuronide	Flavonoids	Flavonols	22688-78-4	3	181973	195254	400343	301789	213575	229866	-	-
Wbmp007873	221.19	119.08	220.183	C15H24O	[M+H]+	Caryophyllenol II(ISO-1)	Terpenoids	Sesquiterpenoids	-	3	268112	240179	266871	260456	232194	246453	-	-
Lmbn001288	131.03	87.04	132.042	C5H8O4	[M-H]-	2-Hydroxy-2-methyl-3-oxobutanoic acid*	Organic acids	Organic acids	71698-08-3	1	286206	225107	256413	247117	249453	239219	C06010	ko00290,ko00650,ko00660,ko00770,ko01100,ko01110,ko01210,ko01230
zjbp111026	343.15	163.07	342.147	C20H22O5	[M+H]+	tetrahydrochromone M	Others	Chromone	-	1	243047	253713	266717	254928	247750	248432	-	-
pme2529	163.06	101.02	164.069	C6H12O5	[M-H]-	1,5-Anhydro-D-glucitol	Others	Saccharides	154-58-5	3	308192	236710	214620	235800	298206	290715	C07326	-
mws2186	435.09	303.05	434.085	C20H18O11	[M+H]+	Avicularin(Quercetin-3-O-α-L-arabinofuranoside)*	Flavonoids	Flavonols	572-30-5	3	265261	264472	229427	250826	209918	271507	-	-
mws1189	193.04	72.99	194.043	C6H10O7	[M-H]-	D-Galacturonic acid*	Others	Saccharides	685-73-4	3	277837	211740	266220	268496	286741	265625	C00333	ko00040,ko00053,ko00520,ko01100,ko01240,ko01250,ko02010
Lhfp112926	343.15	163.08	342.147	C20H22O5	[M+H]+	Myricatomentogenin	Others	Others	-	1	259592	250834	242956	254345	255998	212939	-	-
mws4017	285.222	285.222	286.23	C20H30O	[M-H]-	Ferruginol	Terpenoids	Ditepenoids	514-62-5	3	224499	275280	252360	237595	240718	246614	C09092	ko00904,ko01110
MW0137871	345.06	251.02	286.048	C15H10O6	[M+CH3COO]-	Datiscetin	Flavonoids	Flavones	480-15-9	3	133307	96844	521579	164165	132174	142405	C10036	-
mws1474	345.1	284.07	344.09	C18H16O7	[M+H]+	5,7-Dihydroxy-3',4',5'-trimethoxyflavone	Flavonoids	Flavones	18103-42-9	2	256984	220945	273232	289301	298598	296350	C19807	-
Wayn006579	343.15	328.13	344.162	C20H24O5	[M-H]-	16-Demethylmyricanol	Others	Others	-	3	249915	233391	266033	248809	237854	231445	-	-
Wmhp000055	169.05	65.04	168.042	C8H8O4	[M+H]+	2,5-Dimethoxybenzoquinone*	Quinones	Quinones	3117-03-1	3	346566	292907	109464	364684	333885	305524	-	-
Wacn005438	477.27	161.04	418.257	C21H38O8	[M+CH3COOH-H]-	Hydroxypentadecenoic acid glucoside	Lipids	Free fatty acids	-	3	265169	162683	318747	252843	237824	239162	-	-
Saln004708	361.15	199.1	362.158	C16H26O9	[M-H]-	1-O-Glucopyranosylamplexine	Terpenoids	Monoterpenoids	-	3	260348	204715	274964	221087	233256	244042	-	-
MW0130967	299.06	271.06	300.063	C16H12O6	[M-H]-	Koparin	Others	Ketone compounds	65048-75-1	3	288813	190684	257807	287030	316404	298123	-	-
Hmyp002656	222.08	130.06	221.069	C11H11NO4	[M+H]+	Methyl dioxindole-3-acetate	Alkaloids	Plumerane	57061-18-4	3	239039	241974	255647	265781	244826	218211	-	-
Zbln001290	331.1	151.04	332.111	C14H20O9	[M-H]-	β-Hydroxy-(3,4-dihydroxyphenylethanolyl)-glucoside	Phenolic acids	Phenolic acids	-	2	256262	209495	269903	246616	232516	256411	-	-
pme0241	123.04	79.05	122.037	C7H6O2	[M+H]+	Benzoic acid	Phenolic acids	Phenolic acids	65-85-0	3	287091	204940	242544	196803	283773	239448	C00180	ko00996,ko01100,ko01110
Zbqn003776	172.1	130.09	173.105	C8H15NO3	[M-H]-	N-acetyl-leucine	Amino acids and derivatives	Amino acids and derivatives	-	3	240915	201511	291580	247490	203855	224022	-	-
Lmbn001364	131.03	87.05	132.042	C5H8O4	[M-H]-	4-Hydroxy-2-Oxopentanoic Acid*	Organic acids	Organic acids	3318-73-8	1	252434	212836	263208	242038	222632	226810	C03589	ko00360,ko01100
Lmwp102713	265.11	173.06	264.1	C14H16O5	[M+H]+	(S)-Peucedanol	Lignans and Coumarins	Coumarins	-	3	227917	248968	249840	214435	317135	277845	-	-
MWSmce417	453.17	291.13	452.168	C22H28O10	[M+H]+	5-O-Methylvisammioside	Others	Chromone	84272-85-5	2	386867	337960	9	397960	384103	413652	-	-
Lamp008554	221.15	161.13	220.146	C14H20O2	[M+H]+	2-Oxoisodauc-5-en-12-al	Terpenoids	Sesquiterpenoids	-	3	261171	204290	255570	215996	220873	238064	-	-
mws2108	353.09	191.06	354.095	C16H18O9	[M-H]-	Cryptochlorogenic acid (4-O-Caffeoylquinic acid)*	Phenolic acids	Phenolic acids	905-99-7	2	251408	198601	263154	232121	217530	261697	-	-
MWSslk132	285.21	223.21	286.214	C16H30O4	[M-H]-	Hexadecanedioic acid	Lipids	Free fatty acids	505-54-4	1	246314	212170	254221	226661	236913	234525	C19615	ko00073,ko01100
mws0336	137.04	93.05	138.043	C6H6N2O2	[M-H]-	Urocanic acid	Organic acids	Organic acids	104-98-3	3	296040	185441	227139	278160	155713	288759	C00785	ko00340,ko01100
Zmxn110201	331.1	108.02	332.111	C14H20O9	[M-H]-	2,6-Dimethoxy-4-hydroxyphenol-1-O-ß-D-glucopyranoside	Others	Others	-	2	242909	242857	220599	223833	229101	228870	-	-
Hmcp002316	449.11	317.06	448.101	C21H20O11	[M+H]+	Isorhamnetin-3-O-arabinoside	Flavonoids	Flavonols	-	3	258497	257177	190385	275464	226986	283085	-	-
mws0043	403.14	373.1	402.132	C21H22O8	[M+H]+	Nobiletin (5,6,7,8,3',4'-Hexamethoxyflavone)	Flavonoids	Flavones	478-01-3	3	246385	212542	245894	233494	234784	231496	C10112	-
Wafn002827	357.12	195.07	358.126	C16H22O9	[M-H]-	Dihydroferulic acid glucoside	Phenolic acids	Phenolic acids	-	2	217890	218530	267439	237970	281482	280972	-	-
mws1195	179.07	147.04	178.063	C10H10O3	[M+H]+	p-Coumaric acid methyl ester	Phenolic acids	Phenolic acids	19367-38-5	3	229282	155785	317378	272962	393714	320279	-	-
MWSslk235	181.07	59.01	182.079	C6H14O6	[M-H]-	Allitol	Others	Saccharides	488-44-8	3	229820	262147	208267	181333	216260	212965	-	-
Labn004065	341.09	137.03	342.095	C15H18O9	[M-H]-	4-Hydroxybenzoyl acetyl glucoside	Phenolic acids	Phenolic acids	-	1	246191	217626	236204	240443	242269	210678	-	-
Qmzp101808	343.15	163.07	342.147	C20H22O5	[M+H]+	Avicennol(ISO)	Lignans and Coumarins	Coumarins	-	1	200487	258048	238828	215558	208621	257092	-	-
MWS201442	267.13	120.08	266.127	C13H18N2O4	[M+H]+	Phe-Thr	Amino acids and derivatives	Amino acids and derivatives	51352-44-4	3	238059	195903	261774	226499	219060	222970	-	-
Lmtp004364	319.12	255.1	318.11	C17H18O6	[M+H]+	Isoagarotetrol*	Others	Chromone	104060-61-9	3	255296	196526	241875	137869	200089	104844	-	-
zjbp111005	319.12	255.1	318.11	C17H18O6	[M+H]+	(5S,6S,7S,8R)-2-(2-phenylethyl)-5,6,7,8-tetrahydroxy-5,6,7,8-tetrahydrochromone	Others	Chromone	-	3	255296	196526	241875	137869	200089	104844	-	-
mws0832	241.13	170.09	240.122	C10H16N4O3	[M+H]+	2-(4-Aminobutanamido)-3-(1-methyl-1H-imidazol-5-yl)propanoic acid	Organic acids	Organic acids	584-85-0	3	249318	213546	229842	262167	234490	219500	C01262	ko00340,ko00410,ko01100
Qatp010618	343.15	105.03	342.147	C20H22O5	[M+H]+	Lignans Machilin F	Lignans and Coumarins	Lignans	-	1	284005	331774	72447.5	263474	248755	322541	-	-
Zbfn002690	299.08	93.03	300.084	C13H16O8	[M-H]-	1-(4-Hydroxybenzoyl)Glucose; 25545-07-7	Phenolic acids	Phenolic acids	-	3	232456	230388	225196	233041	211589	241426	-	-
mws0984	236.08	164.06	237.086	C9H11N5O3	[M-H]-	L-Sepiapterin	Nucleotides and derivatives	Nucleotides and derivatives	17094-01-8	3	258597	205551	214133	204420	245227	272333	C00835	ko00790,ko01100
HJN088	431.12	125.03	432.127	C18H24O12	[M-H]-	Licoagroside B	Others	Ketone compounds	-	2	221175	226648	229512	207046	186019	187748	-	-
MWS2413	130.05	58.03	131.058	C5H9NO3	[M-H]-	N-acetyl-beta-alanine	Amino acids and derivatives	Amino acids and derivatives	3025-95-4	3	226009	202518	248637	208907	207714	211999	C01073	ko00410
Lazn002600	439.16	195.07	440.168	C21H28O10	[M-H]-	Erythro-Guaiacylglycerol-β-threo-syringylglycerol Ether	Lignans and Coumarins	Lignans	1313434-74-0	3	237733	204048	232154	226387	222516	212895	-	-
Xmbn007315	505.3	343.16	506.215	C26H34O10	[M-H]-	Chestnutlignansoide	Lignans and Coumarins	Lignans	-	3	341546	163713	166877	298815	159372	151420	-	-
zjbp111502	435.16	181.05	434.158	C22H26O9	[M+H]+	Ciwujiatone	Lignans and Coumarins	Lignans	-	2	230680	213184	227341	238869	258768	289863	-	-
MW0150310	331.2	121.06	330.202	C13H26N6O4	[M+H]+	Gly-Arg-Val	Amino acids and derivatives	Amino acids and derivatives	-	3	239115	196949	234789	297878	165675	269426	-	-
Zmdp001663	279.1	133.03	278.094	C10H18N2O5S	[M+H]+	γ-glutamylmethionine	Amino acids and derivatives	Amino acids and derivatives	17663-87-5	2	239759	221866	206489	191283	205780	187315	-	-
Zmzn000113	146.05	102.06	147.053	C5H9NO4	[M-H]-	L-threo-3-Methylaspartate	Amino acids and derivatives	Amino acids and derivatives	6061-13-8	3	223661	236780	201719	233209	213524	192719	C03618	ko00630,ko00660,ko01100,ko01200
MWStz152	206.08	118.07	205.074	C11H11NO3	[M+H]+	2-(Acetylamino)-3-phenyl-2-propenoic acid	Alkaloids	Alkaloids	5469-45-4	3	232102	206818	222422	202499	153912	198033	-	-
Lhmp102846	219.18	159.12	218.167	C15H22O	[M+H]+	1-Trans-5-trans-germacrone	Terpenoids	Sesquiterpenoids	-	3	234887	215391	211031	218406	225637	202442	-	-
mws5035	279.17	120.08	278.163	C15H22N2O3	[M+H]+	L-Leucyl-L-phenylalanine	Amino acids and derivatives	Amino acids and derivatives	56217-82-4	3	244444	154281	256039	215506	198697	229963	-	-
Lmdn001925	537.2	375.15	538.205	C26H34O12	[M-H]-	Olivil-4'-O-glucoside*	Lignans and Coumarins	Lignans	76880-93-8	3	222881	188604	241149	232941	253860	224103	-	-
Sacn003282	403.12	241.07	404.132	C17H24O11	[M-H]-	10-hydroxymajoroside	Phenolic acids	Phenolic acids	-	3	234056	201948	214507	161080	191778	214573	-	-
pma6455	229.01	96.97	230.019	C5H11O8P	[M-H]-	Ribulose-5-phosphate	Others	Saccharides	4151-19-3	3	231077	202676	214682	225703	188291	209824	C00199	ko00030,ko00040,ko00710,ko00740,ko01100,ko01110,ko01200,ko01230,ko01240,ko01250
Lmqn001857	183.03	139.04	184.037	C8H8O5	[M-H]-	3,5-Dihydroxy-4-methoxybenzoic acid; 4-O-Methylgallic Acid	Phenolic acids	Phenolic acids	4319-02-2	2	229200	172806	243009	198450	213688	225572	-	-
Lmtp008802	311.13	151.08	310.12	C19H18O4	[M+H]+	6-Methoxy-2-[2-(3'-methoxyphenyl)ethyl]chromone	Others	Chromone	84294-88-2	3	223386	183560	232742	206772	185138	226032	-	-
HJN104	481.14	319.08	482.106	C21H22O13	[M-H]-	Dihydromyricetin-3-O-glucoside	Flavonoids	Flavanonols	-	2	278307	146902	213573	174070	255054	147721	-	-
pme1306	250.05	134.06	249.04	C8H12NO6P	[M+H]+	Pyridoxine-5'-phosphate	Others	Vitamin	447-05-2	3	256835	161017	220278	201278	274940	218907	C00627	ko00750,ko01100,ko01240
Lmbp003825	325.09	163.04	324.084	C15H16O8	[M+H]+	Skimmin (7-Hydroxycoumarin-7-O-glucoside)	Lignans and Coumarins	Coumarins	93-39-0	3	300559	128360	208012	147260	175302	314494	-	-
pme3382	160.06	98.02	161.069	C6H11NO4	[M-H]-	N-Acetyl-L-threonine	Amino acids and derivatives	Amino acids and derivatives	17093-74-2	3	224418	202760	208135	213511	227175	222885	-	-
pmb1562	351.25	147.12	350.246	C21H34O4	[M+H]+	1-Stearidonoyl-Glycerol	Lipids	Glycerol ester	-	3	237152	167312	227177	209135	215851	211586	-	-
Lmyn005812	675.36	397.14	676.367	C33H56O14	[M-H]-	Gingerglycolipid A	Lipids	Glycerol ester	145937-22-0	3	220719	146817	260118	196139	187666	242866	-	-
MWSmce285	319.11	255.1	318.11	C17H18O6	[M+H]+	Agarotetrol*	Others	Chromone	69809-22-9	3	229646	222510	173622	186399	164523	193023	-	-
pmb2636	335.22	253.18	336.23	C20H32O4	[M-H]-	8,15-Dihydroxy-5,9,11,13-eicosatetraenoic acid	Lipids	Free fatty acids	77667-08-4	3	242707	169849	211986	207536	152495	156532	-	-
MWSmce608	148.096	74.024	147.089	C6H13NO3	[M+H]+	4-Hydroxy-L-Isoleucine	Amino acids and derivatives	Amino acids and derivatives	781658-23-9	3	187041	217526	219295	205925	259694	258402	-	-
Zmdp000917	160.11	114.04	159.101	C6H13N3O2	[M+H]+	δ-Guanidinovaleric acid	Organic acids	Organic acids	462-93-1	3	219979	188514	214611	196233	185432	178733	-	-
Lafp004228	371.21	209.15	370.199	C19H30O7	[M+H]+	(6R,9R)-3-Oxo-α-ionol-β-D-glucoside	Terpenoids	Sesquiterpenoids	-	2	234422	157771	227711	266932	285561	329170	-	-
pmp000170	461.14	299.09	460.137	C23H24O10	[M+H]+	Andrographidine C	Flavonoids	Flavones	113963-39-6	3	223752	203971	189667	175107	225438	218873	-	-
pme2601	89.02	59.01	90.0317	C3H6O3	[M-H]-	3-Hydroxypropanoic acid	Organic acids	Organic acids	503-66-2	3	225236	165957	223659	216838	227294	212167	C01013	ko00240,ko00410,ko00640,ko01100,ko01200
mws0044	303.05	125.02	304.058	C15H12O7	[M-H]-	Taxifolin(Dihydroquercetin)	Flavonoids	Flavanonols	480-18-2	3	208292	189621	214650	192288	195447	191797	C01617	ko00941,ko01100,ko01110
pmn001686	287.22	241.22	288.23	C16H32O4	[M-H]-	10,16-Dihydroxypalmitic acid	Lipids	Free fatty acids	3233-90-7	1	217656	170866	223514	188429	196734	188351	C08285	ko00073
Lazn006513	643.24	595.22	644.247	C33H40O13	[M-H]-	(1R,2S)-2-[4-[(3R,3aR,6R,6aS)-3-(4-Hydroxy-3,5-dimethoxyphenyl)-1,3,3a,4,6,6a-hexahydrofuro[3,4-c]furan-6-yl]-2,6-dimethoxyphenoxy]-1-(4-hydroxy-3,5-dimethoxyphenyl)propane-1,3-diol	Lignans and Coumarins	Lignans	-	3	200968	185503	222059	198657	202041	206130	-	-
Zaxn007230	285.22	285.22	286.23	C20H30O	[M-H]-	Isopimaradieneone*	Terpenoids	Ditepenoids	-	2	206238	198001	203692	190165	194771	205804	-	-
pme2237	181.072	101.024	182.079	C6H14O6	[M-H]-	Dulcitol	Others	Saccharides	608-66-2	3	196747	215002	195486	180695	185922	201491	C01697	ko00052,ko01100
mws0098	160.04	116.05	161.048	C9H7NO2	[M-H]-	Indole-2-carboxylic acid	Alkaloids	Plumerane	1477-50-5	3	210286	169518	224335	196003	182600	192480	-	-
mws0520	224.09	136.08	223.084	C11H13NO4	[M+H]+	N-Acetyl-L-tyrosine	Amino acids and derivatives	Amino acids and derivatives	537-55-3	3	219775	187213	193231	181211	190730	215741	-	-
pmn001691	327.22	291.2	328.225	C18H32O5	[M-H]-	9,12,13-Trihydroxy-10,15-octadecadienoic acid	Lipids	Free fatty acids	-	1	207936	178292	213661	198895	196275	198000	-	-
Lmyn000160	237.06	87.01	238.069	C8H14O8	[M-H]-	Mucic acid Dimethyl Ester	Phenolic acids	Phenolic acids	-	3	198272	220033	179565	188180	180879	187411	-	-
mws0943	151.05	71.01	152.059	C7H8N2O2	[M-H]-	1,4-Dihydro-1-Methyl-4-oxo-3-pyridinecarboxamide	Alkaloids	Pyridine alkaloids	769-49-3	3	179833	239412	177387	182914	236963	187265	C05843	ko00760,ko01100
pme2362	151.04	107.05	152.047	C8H8O3	[M-H]-	Mandelic acid	Organic acids	Organic acids	90-64-2	3	206028	179529	210150	173148	191610	179066	C01984	-
MWSmce257	218.11	88.04	219.111	C9H17NO5	[M-H]-	D-Pantothenic Acid	Others	Vitamin	79-83-4	1	199742	175704	219326	186953	182052	197053	C00864	ko00410,ko00770,ko01100,ko01110,ko01240
pme3882	227.07	184.06	228.075	C9H12N2O5	[M-H]-	2'-Deoxyuridine	Nucleotides and derivatives	Nucleotides and derivatives	951-78-0	3	264024	159274	171153	207238	218845	203329	C00526	ko00240,ko01100,ko01232,ko02010
pmb0952	265.11	122.07	265.112	C12H17N4OS+	[M]+	Thiamine (Vitamin B1)	Others	Vitamin	70-16-6	3	219476	171855	202033	160108	197306	226897	C00378	ko00730,ko01100,ko01240,ko02010,ko04122
pmb0197	298.11	166.07	297.107	C11H15N5O5	[M+H]+	N7-Methylguanosine	Nucleotides and derivatives	Nucleotides and derivatives	20244-86-4	3	204189	169056	218290	193921	195918	218326	C20674	-
mws5037	203.14	86.1	202.132	C9H18N2O3	[M+H]+	L-Alanyl-L-leucine	Amino acids and derivatives	Amino acids and derivatives	3303-34-2	3	186414	203258	201132	249786	176008	243785	-	-
Zaxn007436	285.22	285.22	286.23	C20H30O	[M-H]-	Pimaradienone*	Terpenoids	Ditepenoids	-	2	103330	218637	268561	234938	222733	234057	-	-
mws2608	222.1	84.05	221.09	C8H15NO6	[M+H]+	N-Acetyl-D-galactosamine	Others	Saccharides	1811-31-0	3	131379	238715	214281	183441	273622	266451	C01132	ko00052,ko00520,ko01100,ko01250
mws0242	173.08	111.08	174.089	C8H14O4	[M-H]-	Suberic Acid	Organic acids	Organic acids	505-48-6	3	213320	179752	190820	191489	169306	159004	C08278	-
MW0154297	485.13	425.11	486.143	C27H22N2O7	[M-H]-	Nap-Tyr-OH	Amino acids and derivatives	Amino acids and derivatives	-	3	171299	177195	234809	248232	211753	226030	-	-
Hmlp003129	359.15	137.06	358.142	C20H22O6	[M+H]+	Matairesinol	Lignans and Coumarins	Lignans	580-72-3	3	169999	164452	247115	181590	219523	191907	C10682	ko00999,ko01100,ko01110
MWS201408	263.09	136.04	262.08	C9H14N2O7	[M+H]+	Asp-Glu	Amino acids and derivatives	Amino acids and derivatives	6157-06-8	3	206876	185355	188826	215957	166762	210815	-	-
mws0262	149.01	87.01	150.016	C4H6O6	[M-H]-	L-Tartaric acid	Organic acids	Organic acids	87-69-4	3	320990	102771	156240	156672	113400	142340	C00898	ko00630,ko01100
MWS1837	158.12	95.09	157.11	C8H15NO2	[M+H]+	Tranexamic Acid	Organic acids	Organic acids	1197-18-8	3	131735	207732	235554	308300	198978	242479	-	-
mws0049	307.08	139.04	306.074	C15H14O7	[M+H]+	Gallocatechin	Flavonoids	Flavanols	970-73-0	3	199915	186260	188431	157818	189432	134086	C12127	ko00941,ko01110
Zmhn002334	355.1	193.05	356.111	C16H20O9	[M-H]-	6-O-Feruloyl-β-D-glucose	Phenolic acids	Phenolic acids	137887-25-3	3	221876	178706	172885	149993	145930	182276	-	-
zjbp110837	283.1	107.05	282.089	C17H14O4	[M+H]+	6,8-dihydroxy-2-(2-phenylethyl)chromone(iso-1)	Others	Chromone	-	3	206899	131675	233911	187972	249497	250375	-	-
Lmxp001668	151.08	91.05	150.068	C9H10O2	[M+H]+	2-Methoxy-4-ethenylphenol	Phenolic acids	Phenolic acids	7786-61-0	3	232644	168821	170608	200344	180973	201994	C17883	-
Lmtn002233	327.11	165.05	328.116	C15H20O8	[M-H]-	Androsin	Phenolic acids	Phenolic acids	531-28-2	3	194141	184012	192958	185254	156664	179829	-	-
mws0341	131.07	85.07	132.079	C6H12O3	[M-H]-	2-Hydroxyisocaproic acid	Organic acids	Organic acids	20312-37-2	3	206976	180095	181831	75221.4	191112	187763	C03264	-
Zmcp102703	521.2	131.05	520.194	C26H32O11	[M+H]+	saikolignanoside D	Lignans and Coumarins	Lignans	-	3	216238	175065	177371	163168	143884	196274	-	-
Lcsn006335	243.2	197.19	244.204	C14H28O3	[M-H]-	2-Hydroxymyristic acid	Organic acids	Organic acids	2507-55-3	1	201002	160478	206936	183882	195174	199655	-	-
Lmmp001673	302.12	140.07	301.116	C13H19NO7	[M+H]+	2-Ethyl-3-methylmaleimide-N-glucoside	Alkaloids	Alkaloids	-	3	171968	163855	232338	227378	246402	155310	-	-
MW0139438	341.07	221.05	282.053	C16H10O5	[M+CH3COO]-	Pseudobaptigenin	Flavonoids	Isoflavones	90-29-9	3	202949	164691	199438	196310	178187	193500	C10522	ko00943,ko01110
Zblp004882	287.14	121.03	286.12	C17H18O4	[M+H]+	4'-Hydroxy-3,5-dimethoxydihydrochalcone	Flavonoids	Chalcones	-	3	190128	170394	203801	101009	130764	110543	-	-
Lhmp121010	419.17	205.09	418.163	C22H26O8	[M+H]+	Olivil Monoacetate	Lignans and Coumarins	Lignans	-	1	211830	92704.5	258866	211326	208222	242973	-	-
pmb2855	307.11	145.06	308.122	C11H20N2O8	[M-H]-	L-Glutamine-O-glycoside	Amino acids and derivatives	Amino acids and derivatives	-	3	168574	201835	191357	191343	193115	168730	-	-
Zbqn002253	218.1	88.04	219.111	C9H17NO5	[M-H]-	6-(((S)-1-carboxyethyl)amino)-4-hydroxyhexanoicacid	Amino acids and derivatives	Amino acids and derivatives	-	1	199973	158835	202282	184030	176507	187135	-	-
mws0976	243.06	153.03	244.07	C9H12N2O6	[M-H]-	β-Pseudouridine	Nucleotides and derivatives	Nucleotides and derivatives	1445-07-4	3	231316	134028	195400	172275	200351	197261	C02067	ko00240,ko01100
MWStz079	445.21	224.11	444.205	C27H28N2O4	[M+H]+	Aurantiamide acetate	Alkaloids	Alkaloids	56121-42-7	2	127492	109430	319931	147797	140051	160217	-	-
Zbyp002402	287.11	107.05	286.104	C13H18O7	[M+H]+	methylarbutin	Phenolic acids	Phenolic acids	6032-32-2	3	194992	161157	198995	181061	197760	187101	C17599	-
Lmap001606	287.11	107.05	286.105	C13H18O7	[M+H]+	Helicidol	Phenolic acids	Phenolic acids	106982-96-1	3	194992	161157	198995	181061	197760	187101	-	-
pme2773	223.07	134.03	222.067	C7H14N2O4S	[M+H]+	L-Cystathionine	Amino acids and derivatives	Amino acids and derivatives	56-88-2	3	230549	146445	177352	209048	210753	170896	C02291	ko00260,ko00270,ko01100,ko01110,ko01230,ko01240
zjbp110818	311.13	151.08	310.12	C19H18O4	[M+H]+	6,7-Dimethoxy-2-(2-phenylethyl)chromone	Others	Chromone	84294-87-1	3	175797	155592	218953	177228	193771	184890	-	-
mws1033	303.09	153.02	302.079	C16H14O6	[M+H]+	Homoeriodictyol	Flavonoids	Flavanones	446-71-9	3	216897	175504	157736	156949	160970	170347	C09756	ko00941
Hmjn008136	469.33	469.33	470.34	C30H46O4	[M-H]-	2,3-Dihydroxyoleana-11,13(18)-dien-28-oic acid (Camaldulenic acid)	Terpenoids	Triterpene	71850-15-2	3	239169	132576	174288	163964	139240	184565	-	-
MWSHY0098	307.08	139.04	306.074	C15H14O7	[M+H]+	Epigallocatechin	Flavonoids	Flavanols	970-74-1	3	193874	172583	179017	129416	199389	214082	C12136	ko00941,ko01110
pme1841	103.12	86.1	102.116	C5H14N2	[M+H]+	Cadaverine	Alkaloids	Alkaloids	462-94-2	3	177121	178838	189180	157775	190683	168877	C01672	ko00310,ko00470,ko00480,ko00960,ko01100,ko01110
Hmsn002598	301.09	139.04	302.1	C13H18O8	[M-H]-	Salirepin	Phenolic acids	Phenolic acids	26652-12-0	2	167182	177619	199808	169094	169071	167657	-	-
MWSmce588	287.09	121.03	286.084	C16H14O5	[M+H]+	Licochalcone B	Flavonoids	Chalcones	58749-23-8	3	145377	220781	178205	95429.6	173089	143572	-	-
Lmcp003262	319.12	255.1	318.11	C17H18O6	[M+H]+	Aquilarone B	Others	Chromone	1404479-45-3	3	157960	212091	174029	190918	230495	324975	-	-
zjbp111016	319.12	255.1	318.11	C17H18O6	[M+H]+	(5R,6R,7S,8R)-5,6,7,8-tetrahydroxy-2-(2-phenylethyl)-5,6,7,8-tetrahydrochromone	Others	Chromone	-	3	157960	212091	174029	190918	230495	324975	-	-
Waxn007088	405.06	285.04	406.069	C22H14O8	[M-H]-	6-O-(2-Hydroxy-5-carboxyphenyl)apigenin	Flavonoids	Other Flavonoids	-	2	193499	157208	193121	164568	162814	161438	-	-
mws0214	181.07	71.01	182.079	C6H14O6	[M-H]-	D-Sorbitol	Others	Saccharides	50-70-4	3	186684	177954	176962	182083	190543	170342	C00794	ko00051,ko00052,ko01100,ko02010
Yacn003968	206.08	147.04	207.089	C11H13NO3	[M-H]-	Cantleyine	Alkaloids	Alkaloids	30333-81-4	3	160089	180757	199234	168112	176718	176902	C09933	-
MWS201439	303.15	156.08	302.138	C15H18N4O3	[M+H]+	Phe-His	Amino acids and derivatives	Amino acids and derivatives	16874-81-0	3	187335	187347	165379	159751	188750	196981	-	-
Zjyp102918	221.19	119.08	220.183	C15H24O	[M+H]+	Epinootkatol	Terpenoids	Sesquiterpenoids	-	3	238720	106384	194890	131928	284759	216032	-	-
Lmcp005293	357.13	137.06	356.126	C20H20O6	[M+H]+	6,7-Dimethoxy-2-[2-(3'-Hydroxy-4'-Methoxyphenyl)Ethyl]Chromone	Others	Chromone	-	3	184331	165718	187877	173750	184802	170677	-	-
Xmgp006913	341.14	137.06	340.131	C20H20O5	[M+H]+	2,4,2',4'-tetrahydroxy-3'-prenylchalcone	Flavonoids	Chalcones	-	3	9	537669	9	385932	409402	515538	-	-
mws0064	287.06	135.05	288.063	C15H12O6	[M-H]-	Eriodictyol (5,7,3',4'-Tetrahydroxyflavanone)	Flavonoids	Flavanones	552-58-9	3	184349	144342	205881	199355	198852	194958	C05631	ko00941,ko01100,ko01110
MWSmce264	153.06	123.05	154.063	C8H10O3	[M-H]-	Hydroxytyrosol	Phenolic acids	Phenolic acids	10597-60-1	3	217774	133120	179258	150933	175097	202859	-	-
Rfmb26201	621.22	417.16	622.226	C30H38O14	[M-H]-	Syringaresinol-4'-O-(6''-acetyl)glucoside	Lignans and Coumarins	Lignans	-	2	174052	115789	238761	217871	182485	155462	-	-
HX1341	163.04	89.04	162.032	C9H6O3	[M+H]+	7-hydroxy-2H-1-benzopyran-2-one	Lignans and Coumarins	Coumarins	-	3	186269	167730	169320	147617	165437	150789	-	-
WaYn005957	583.22	195.07	584.226	C31H36O11	[M-H]-	Hedyotol C	Lignans and Coumarins	Lignans	97465-79-7	2	197898	175331	147504	154373	157056	149824	-	-
mws0025	125.02	79.02	126.032	C6H6O3	[M-H]-	Pyrogallol	Phenolic acids	Phenolic acids	87-66-1	3	158421	152844	209290	180833	162072	176580	C01108	-
Zmdn003480	537.2	375.15	538.205	C26H34O12	[M-H]-	Cycloolivil-6-O-glucoside*	Lignans and Coumarins	Lignans	-	3	186883	130230	203135	171464	198585	149915	-	-
mws2118	435.13	167.04	436.137	C21H24O10	[M-H]-	Phloretin-2'-O-glucoside (Phlorizin)	Flavonoids	Chalcones	60-81-1	3	173949	171718	173689	187607	187899	181403	C01604	ko00941,ko01110
pmp001270	494.32	184.07	493.317	C24H48NO7P	[M+H]+	LysoPC 16:1	Lipids	LPC	76790-27-7	2	180535	146362	189523	196728	162373	170650	-	-
Hahn001170	345.12	183.07	346.126	C15H22O9	[M-H]-	Aucubin	Terpenoids	Sesquiterpenoids	479-98-1	3	171535	176404	166809	167671	164506	169062	C09771	-
Lmtn004049	263.13	204.12	264.136	C15H20O4	[M-H]-	Abscisic acid	Organic acids	Organic acids	21293-29-8	1	172209	152807	187469	152808	136402	150262	C06082	ko00906,ko01100,ko01110,ko04075
Lmsp003655	521.2	131.05	520.194	C26H32O11	[M+H]+	Dehydrodiconiferyl alcohol-gamma'-O-glucoside*	Lignans and Coumarins	Lignans	-	3	181546	157936	171656	158706	158324	184310	-	-
MWSmce536	125.02	79.02	126.032	C6H6O3	[M-H]-	Methyl 2-furoate	Organic acids	Organic acids	611-13-2	3	166718	148694	195243	165870	179170	175897	-	-
Lmmn004912	315.05	271.02	316.058	C16H12O7	[M-H]-	3-O-Methylquercetin	Flavonoids	Flavonols	1486-70-0	2	195278	125506	187123	177711	196063	181883	C04443	ko00944,ko01110
Sazp003601	387.17	207.11	388.173	C18H28O9	[M-H]-	Tuberonic acid glucoside	Organic acids	Organic acids	120399-24-8	2	181035	148143	177607	160985	161537	169547	-	-
Lmtp006467	331.12	121.06	330.11	C18H18O6	[M+H]+	2,3-Dihydroxy-5-(4-methoxyphenethyl)-2,3-dihydro-1aH-oxireno[2,3-f]chromen-7(7bH)-one / GYF-21	Others	Chromone	-	3	224074	181219	101281	232165	269614	264047	-	-
Zbqp002414	261.15	132.1	260.137	C11H20N2O5	[M+H]+	h-gamma-Glu-leu-oh	Amino acids and derivatives	Amino acids and derivatives	-	3	181742	132087	191718	158122	130506	178503	-	-
pmb0824	537.16	177.05	536.153	C25H28O13	[M+H]+	Syringic acid-4-O-(6''-feruloyl)glucoside	Phenolic acids	Phenolic acids	-	3	159483	156661	189205	134364	188969	161560	-	-
pmb2497	197.05	153.06	198.053	C9H10O5	[M-H]-	4-Hydroxy-3-methoxymandelate	Phenolic acids	Phenolic acids	55-10-7	3	177119	159091	169035	200289	207782	198437	C05584	ko00350,ko01100
Lazn003560	469.17	195.07	470.179	C22H30O11	[M-H]-	Methoxy-erythro-Guaiacyl glycerol β-threo-syringyl glycerol ether	Lignans and Coumarins	Lignans	-	3	181736	149356	173882	173975	167179	150697	-	-
MW0104699	234.1	174.08	175.084	C7H13NO4	[M+CH3COO]-	Spermidic acid	Organic acids	Organic acids	4386-03-2	3	178521	151508	172161	160975	167759	166594	-	-
zjbp111619	239.2	81.07	238.193	C15H26O2	[M+H]+	eudesma-4-en-11,15-dio	Terpenoids	Sesquiterpenoids	-	3	168277	148733	184194	178239	159887	179161	-	-
ZbWn002006	158.08	116.08	159.089	C7H13NO3	[M-H]-	N-acetylvaline	Amino acids and derivatives	Amino acids and derivatives	-	2	181394	139906	178150	161484	145018	160874	-	-
MWS0559	161.05	71.01	162.053	C6H10O5	[M-H]-	1,6-anhydro-β-D-glucose	Others	Saccharides	498-07-7	3	158142	171206	167860	170731	153478	174313	-	-
Lhlp111516	221.19	147.12	220.183	C15H24O	[M+H]+	Dehydroxy-isocalamendiol	Terpenoids	Sesquiterpenoids	-	3	181507	162852	152529	140435	147581	146493	-	-
pme0321	431.1	285.04	432.106	C21H20O10	[M-H]-	Kaempferol-7-O-rhamnoside	Flavonoids	Flavonols	20196-89-8	3	223688	68999.6	203280	188889	211250	201123	-	-
MWS4471	173.06	58.03	174.064	C6H10N2O4	[M-H]-	N-Alpha-Acetyl-L-Asparagine	Amino acids and derivatives	Amino acids and derivatives	4033-40-3	3	168512	205543	120462	170027	159941	88018.8	-	-
Zmln000668	493.12	169.01	494.127	C19H26O15	[M-H]-	Monogalloyl-diglucose	Phenolic acids	Phenolic acids	-	2	160773	157966	175273	145000	150592	159529	-	-
pmn001378	519.19	357.14	520.194	C26H32O11	[M-H]-	Pinoresinol-4-O-glucoside	Lignans and Coumarins	Lignans	41607-20-9	3	179348	156711	156716	186745	210776	182386	C17529	-
MWS5231	243.16	181.16	244.167	C13H24O4	[M-H]-	Tridecanedioic acid	Lipids	Free fatty acids	505-52-2	1	175941	146280	167883	156511	161016	167039	-	-
MWSmce084	233.11	187.11	232.11	C14H16O3	[M+H]+	Fraxinellone	Others	Ketone compounds	28808-62-0	2	176423	146650	165957	147354	162005	170293	-	-
Zmxn003874	585.23	537.21	586.241	C31H38O11	[M-H]-	7,8-Dihydro-Buddlenol B(threo)	Phenolic acids	Phenolic acids	-	3	156712	147000	177565	110803	100592	107640	-	-
pme3311	338.99	96.97	339.996	C6H14O12P2	[M-H]-	D-Fructose-1,6-biphosphate	Others	Saccharides	488-69-7	3	145119	165233	170807	139743	136995	136275	C00354	ko00400,ko00710,ko01100,ko01110,ko01200
Zmyn004676	293.21	113.1	294.219	C18H30O3	[M-H]-	17-Hydroxylinolenic acid	Lipids	Free fatty acids	-	2	171438	135158	171126	152100	155916	161964	C16346	ko00592
zjzp121605	233.15	187.15	232.146	C15H20O2	[M+H]+	(1S,4R)-7-hydroxycalamenen-3-one	Terpenoids	Sesquiterpenoids	-	3	164751	133028	178948	162818	159571	148862	-	-
MWSmce199	149.05	59.02	150.053	C5H10O5	[M-H]-	L-Xylose	Others	Saccharides	609-06-3	3	175209	134241	165120	186039	158976	161297	C01510	-
Lskp211384	357.13	137.06	356.126	C20H20O6	[M+H]+	Horsfieldin(ISO2)	Lignans and Coumarins	Lignans	-	3	139051	144394	183606	167044	126126	139110	-	-
Cmsp003083	521.2	131.05	520.194	C26H32O11	[M+H]+	Dehydrodiconiferyl alcohol-4-O-glucoside*	Lignans and Coumarins	Lignans	107870-88-2	3	180365	129767	156570	152767	158684	189353	-	-
Lazn004986	747.28	585.23	748.294	C37H48O16	[M-H]-	Dihydrobuddlenol B glucoside	Lignans and Coumarins	Lignans	-	1	194359	147927	124364	120616	124301	133066	-	-
Lmbn013840	237.19	219.18	238.193	C15H26O2	[M-H]-	Baimuxinol	Terpenoids	Sesquiterpenoids	105013-72-7	3	127773	173243	164576	129965	137479	152209	-	-
Zmpn003368	293.21	195.14	294.219	C18H30O3	[M-H]-	13S-Hydroxy-9Z,11E,15Z-octadecatrienoic acid	Lipids	Free fatty acids	87984-82-5	1	165130	132118	165841	146565	151138	154676	C16316	ko00592
Lmpn006208	461.11	315.05	462.116	C22H22O11	[M-H]-	8-Methoxykaempferol-7-O-rhamnoside	Flavonoids	Flavonols	-	3	139532	151330	172146	153979	158976	145111	-	-
Lmhp008833	494.32	184.07	493.317	C24H48NO7P	[M+H]+	LysoPC 16:1(2n isomer)	Lipids	LPC	-	2	161057	121996	177889	129970	150619	145618	-	-
Hmcn001415	387.13	225.07	388.137	C17H24O10	[M-H]-	Majoroside	Terpenoids	Monoterpenoids	134140-02-6	2	161524	127330	170967	150106	149353	140106	-	-
Lmbn001718	129.06	57.03	130.063	C6H10O3	[M-H]-	3-Methyl-2-oxopentanoic acid	Organic acids	Organic acids	24809-08-3	3	163387	132263	161723	152881	143978	151904	C00671	ko00280,ko00290,ko00966,ko01100,ko01110,ko01210,ko01230
Lmhp001670	231.17	72.08	230.163	C11H22N2O3	[M+H]+	L-Valyl-L-Leucine	Amino acids and derivatives	Amino acids and derivatives	3989-97-7	3	145722	145191	164721	194968	153877	192017	-	-
mws4175	175.02	85.03	176.032	C6H8O6	[M-H]-	D-Glucurono-6,3-lactone	Others	Saccharides	32449-92-6	3	157313	122914	172585	163672	161766	166125	C02670	ko00053,ko01100
Zbfn002396	343.1	163.04	344.111	C15H20O9	[M-H]-	Caffeoyl-O-mannitol	Phenolic acids	Phenolic acids	-	2	155721	136169	158312	151108	136089	151901	-	-
mws5041	189.12	86.1	188.116	C8H16N2O3	[M+H]+	L-Glycyl-L-isoleucine*	Amino acids and derivatives	Amino acids and derivatives	19461-38-2	3	133404	137104	177679	144312	146201	113525	-	-
WaYn006596	613.23	195.07	614.236	C32H38O12	[M-H]-	Buddlenol C	Lignans and Coumarins	Lignans	97465-73-1	2	138147	130143	177127	134603	135986	138282	-	-
Lmbn003524	171.1	99.08	172.11	C9H16O3	[M-H]-	9-Oxononanoic acid	Organic acids	Organic acids	2553-17-5	2	145503	141086	158807	143722	144156	153604	C16322	ko00592,ko01110
pme0124	173.09	116.07	172.085	C7H12N2O3	[M+H]+	L-Glycyl-L-proline	Amino acids and derivatives	Amino acids and derivatives	704-15-4	3	144944	149498	150839	109552	132376	137304	-	-
Lmhp002031	245.19	86.1	244.179	C12H24N2O3	[M+H]+	L-Leucyl-L-Leucine	Amino acids and derivatives	Amino acids and derivatives	3303-31-9	3	157361	104641	181798	173107	176875	170796	-	-
pme1654	209.12	59.02	210.126	C12H18O3	[M-H]-	Jasmonic acid	Organic acids	Organic acids	77026-92-7	3	147099	138432	156664	150491	144473	146277	C08491	ko00592,ko01100,ko01110,ko04075
Lmnn102709	537.2	195.06	538.205	C26H34O12	[M-H]-	(-)-olivil-4'-O-bate-D-glucopyranoside	Lignans and Coumarins	Lignans	-	3	146718	103495	191284	181572	137860	180864	-	-
mws2367	299.11	119.05	300.121	C14H20O7	[M-H]-	Salidroside	Phenolic acids	Phenolic acids	10338-51-9	2	153788	131153	154616	128152	146659	133244	C06046	ko00350,ko01100
Wmyn000216	345.08	169.01	346.09	C14H18O10	[M-H]-	methyl 6-O-galloyl-β-D-gluco-pyranosid	Phenolic acids	Phenolic acids	-	3	163127	126355	148964	151319	145126	148618	-	-
Sacp008354	221.19	119.09	220.183	C15H24O	[M+H]+	epishyobunone	Terpenoids	Sesquiterpenoids	39020-72-9	3	157314	149978	131145	190357	121776	132129	-	-
pme2710	211.13	167.14	212.141	C12H20O3	[M-H]-	Dihydrojasmonic acid	Organic acids	Organic acids	3572-64-3	3	149563	146835	137868	141675	140366	149322	-	-
Zmgp003455	327.16	137.06	326.152	C20H22O4	[M+H]+	1-(4-hydroxyphenyl)-7-(4-hydroxy-3-methoxyphenyl)-4-ene-3-heptanone	Others	Ketone compounds	-	3	149551	118763	165833	119777	139294	135336	-	-
MWStz282	206.081	118.065	205.074	C11H11NO3	[M+H]+	3-Hydroxy-3-acetonyloxindole	Alkaloids	Plumerane	33417-17-3	3	142867	145594	144759	195581	195743	177030	-	-
Hmln008119	197.12	153.12	198.126	C11H18O3	[M-H]-	Robinlin	Terpenoids	Terpene	-	1	151828	131148	149177	133519	138474	144313	-	-
mws1173	271.06	243.07	272.068	C15H12O5	[M-H]-	Garbanzol	Flavonoids	Flavonols	1226-22-8	3	150979	117395	161622	152943	166160	175551	C09751	ko00941
mws1499	149.046	59.0131	150.053	C5H10O5	[M-H]-	D-Arabinose	Others	Saccharides	10323-20-3	3	125431	142699	161512	163228	177154	160873	C00216	ko00040,ko00053,ko00520,ko01100,ko01250
Jmzn006005	177.06	117.04	178.063	C10H10O3	[M-H]-	3,4-Methylenedioxy cinnamyl alcohol	Lignans and Coumarins	Lignans	58095-76-4	3	147714	130117	150181	143035	140695	142388	-	-
Lmbp008472	327.12	137.06	326.115	C19H18O5	[M+H]+	7-Hydroxy-6-methoxy-2-[2-(4-methoxyphenyl)ethyl]chromone	Others	Chromone	-	3	164196	105351	158346	148409	136970	139997	-	-
WaYn002403	277.13	161.04	278.137	C12H22O7	[M-H]-	Hexanoylglucose	Lipids	Free fatty acids	-	2	164696	140313	121202	110005	146468	123402	-	-
MWSmce564	219.17	159.12	218.167	C15H22O	[M+H]+	Germacrone	Terpenoids	Sesquiterpenoids	6902-91-6	3	149727	144697	131394	136249	132122	149567	C16966	-
Lmxn008846	197.12	153.13	198.126	C11H18O3	[M-H]-	Hydroxydihydrobovolide	Others	Lactones	6067-11-4	3	145613	129823	150340	135815	138435	141902	-	-
Lmbn000612	128.04	82.03	129.043	C5H7NO3	[M-H]-	1-Pyrroline-4-hydroxy-2-carboxylic acid	Organic acids	Organic acids	9054-77-7	1	146505	134041	141539	146225	136558	156555	C04282	ko00470,ko01100
Wcsn010224	277.22	277.22	278.225	C18H30O2	[M-H]-	(5Z,10E)-14-hydroxy-2,6,10-trimethylpentadeca-2,5,10-trien-4-one	Others	Others	-	3	118962	177742	124656	106005	119045	115103	-	-
Zahn007990	197.12	153.13	198.126	C11H18O3	[M-H]-	5-hydroxy-3,4-dimeth-yl-5-pentylfuran-2(5H)-one	Others	Others	-	1	141734	129071	147563	139828	133181	137582	-	-
MWS0205	157.04	97	158.044	C4H6N4O3	[M-H]-	Allantoin	Organic acids	Organic acids	97-59-6	3	160159	139331	118666	64970.4	124489	154731	C01551	-
Lmhp002153	251.14	147.04	250.132	C13H18N2O3	[M+H]+	N-p-Coumaroylhydroxyputrescine	Alkaloids	Phenolamine	-	3	415901	9	9	448703	435983	509460	-	-
Zmyn004714	297.24	183.14	298.251	C18H34O3	[M-H]-	Ricinoleic acid	Lipids	Free fatty acids	141-22-0	1	150169	125747	139396	124046	125264	132480	C08365	-
pme2890	269.06	136.04	268.055	C8H16N2O4S2	[M+H]+	L-Homocystine	Amino acids and derivatives	Amino acids and derivatives	626-72-2	3	146688	129043	135310	135760	119131	123966	C01817	ko00270
pmb2654	460.15	117.9	461.153	C19H27NO12	[M-H]-	Anthranilate-1-O-Sophoroside	Phenolic acids	Phenolic acids	-	3	109788	179581	119507	123654	107476	148673	-	-
MWSmce096	219.17	81.07	218.167	C15H22O	[M+H]+	Nootkatone	Terpenoids	Sesquiterpenoids	4674-50-4	3	114172	146908	147449	106252	115749	117363	C17914	-
zjbp111020	301.11	177.05	300.1	C17H16O5	[M+H]+	oxidoagarochromone A(iso-2)	Others	Chromone	-	3	140959	111772	149490	142211	125174	168440	-	-
MWSmce089	284.12	147.04	283.121	C17H17NO3	[M+H]+	p-Coumaroyltyramine*	Alkaloids	Phenolamine	36417-86-4	3	148135	98144.5	153186	131701	103534	104284	-	-
Zmxp002867	625.17	301.07	624.169	C28H32O16	[M+H]+	Chrysoeriol-5,7-di-O-glucoside	Flavonoids	Flavones	-	2	122115	125681	151578	71623.8	113310	108346	-	-
MWSmce016	138.05	78.03	137.048	C7H7NO2	[M+H]+	Nicotinic Acid Methyl Ester(Methyl Nicotinate)	Alkaloids	Pyridine alkaloids	93-60-7	3	177257	107121	112061	133965	163466	201259	-	-
pme0278	191.1	128.07	190.095	C7H14N2O4	[M+H]+	2,6-Diaminooimelic acid	Organic acids	Organic acids	583-93-7	3	93231.4	185095	117650	134780	138857	219611	C00666	ko00300,ko00470,ko01100,ko01110,ko01230
pmb2791	309.21	209.05	310.214	C18H30O4	[M-H]-	9-Hydroperoxy-10E,12,15Z-octadecatrienoic acid	Lipids	Free fatty acids	111004-08-1	3	131616	127539	136353	126185	117556	136368	C16321	ko00592,ko01110
MWSmce420	225.11	207.1	224.105	C12H16O4	[M+H]+	Senkyunolide I	Others	Lactones	94596-28-8	2	226123	9	168948	192519	243529	245523	-	-
MWS201424	246.15	86.1	245.138	C10H19N3O4	[M+H]+	Ile-Asn	Amino acids and derivatives	Amino acids and derivatives	59652-59-4	3	121286	143492	130261	127214	129985	133651	-	-
pmb0034	277.1	148.06	276.096	C10H16N2O7	[M+H]+	L-α-Glutamyl-L-Glutamic Acid	Amino acids and derivatives	Amino acids and derivatives	3929-61-1	3	91943.7	112297	190704	164952	169793	184857	C01425	-
MWS5209	235.16	118.09	117.079	C5H11NO2	[2M+H]+	N-Methyl-α-aminoisobutyric acid	Amino acids and derivatives	Amino acids and derivatives	2566-34-9	3	88391.2	175674	130816	110252	107859	104194	-	-
MW0158701	433.12	373.09	374.111	C18H18N2O7	[M+CH3COO]-	TyrMe-Gly-OH	Amino acids and derivatives	Amino acids and derivatives	-	3	111373	137852	144226	109326	106959	108073	-	-
MWSslk144	193.09	147.04	192.079	C11H12O3	[M+H]+	p-Coumaric acid ethyl ester	Phenolic acids	Phenolic acids	7362-39-2	3	231467	86629.5	74505.7	90432.7	120618	101458	-	-
Wcsn010254	277.22	277.22	278.225	C18H30O2	[M-H]-	4-[3-(4,8-dimethylnona-3,7-dienyl)-3-methyloxiran-2-yl]butan-2-one	Others	Others	-	3	116502	144343	130127	123081	113858	108544	-	-
mws0124	247.11	130.06	246.1	C13H14N2O3	[M+H]+	N-(3-Indolylacetyl)-L-alanine	Amino acids and derivatives	Amino acids and derivatives	57105-39-2	2	135003	132468	120490	112677	132478	156028	-	-
pme1419	164.07	104.07	163.067	C6H13NO2S	[M+H]+	L-Methionine methyl ester	Amino acids and derivatives	Amino acids and derivatives	10332-17-9	3	137709	146362	103058	171262	184321	66455.4	-	-
Lmsp009334	331.08	253.05	330.074	C17H14O7	[M+H]+	Rhamnazin (3,4',5-Trihydroxy-3',7-dimethoxyflavone)	Flavonoids	Flavonols	552-54-5	3	129931	109933	146155	135112	134061	135903	-	-
Hmmp002121	469.12	317.08	468.069	C23H16O11	[M+H]+	Isorhamnetin-3-O-gallate	Flavonoids	Flavonols	-	3	155813	130090	98601.8	99207.7	126801	91454.2	-	-
Lhyp112511	581.22	329.14	582.231	C28H38O13	[M-H]-	Rumphioside B	Terpenoids	Ditepenoids	-	3	131587	116107	136804	118474	113580	119052	-	-
Lhmp121005	521.2	131.05	520.194	C26H32O11	[M+H]+	Symplocosin(iso-01)	Lignans and Coumarins	Lignans	-	3	146215	103538	134364	139844	130278	157570	-	-
mws1167	131	59.01	132.006	C4H4O5	[M-H]-	Oxalacetic acid	Organic acids	Organic acids	328-42-7	3	143242	100371	140323	149783	137607	144976	C00036	ko00010,ko00020,ko00250,ko00470,ko00620,ko00630,ko00710,ko00999,ko01100,ko01110,ko01200,ko01210,ko01230,ko01240
MW0151219	483.15	241.01	484.163	C28H24N2O6	[M-H]-	HoPhe-Nap-OH	Others	Lactones	-	3	125142	97926.9	158140	159594	111315	122718	-	-
WaYn005032	461.11	315.07	462.116	C22H22O11	[M-H]-	Gentisic acid 2-O-(6''-O-p-coumaroyl)Glucoside	Phenolic acids	Phenolic acids	-	3	152811	97683.5	128786	85405.7	149844	89484.6	-	-
Yaap005335	493.1	271.06	492.09	C22H20O13	[M+H]+	Isorhamnetin 3-glucuronide	Flavonoids	Flavonols	36687-76-0	2	184519	84960.1	108521	285770	116609	185125	-	-
Lmqn000213	665.21	341.11	666.222	C24H42O21	[M-H]-	Stachyose	Others	Saccharides	470-55-3	3	138196	91721.4	147956	125215	132203	102157	C01613	ko00052,ko01100
Lmmn000214	487.17	341.11	488.174	C18H32O15	[M-H]-	Solatriose	Others	Saccharides	528-40-5	3	120155	127096	128776	133585	121955	129365	-	-
Wbmn003411	369.08	207.05	370.105	C20H18O7	[M-H]-	9-hydroxysesamin(ISO-2)	Lignans and Coumarins	Lignans	-	2	115047	109493	147205	104265	105609	110220	-	-
Lhmp122205	301.14	245.09	300.136	C18H20O4	[M+H]+	5-O-Methyllatifolin	Others	Others	-	2	117670	132615	120864	121604	114808	131280	-	-
mws0736	189.123	86.0964	188.116	C8H16N2O3	[M+H]+	N-Glycyl-L-leucine*	Amino acids and derivatives	Amino acids and derivatives	869-19-2	3	142856	99277.2	128960	140529	128061	140027	C02155	-
mws0045	449.11	303.05	448.101	C21H20O11	[M+H]+	Quercetin-3-O-rhamnoside(Quercitrin)	Flavonoids	Flavonols	522-12-3	3	67258.7	164373	138607	151205	151384	190239	C01750	ko00944
MWSmce701	135.08	79.05	134.073	C9H10O	[M+H]+	4-Ethylbenzaldehyde	Others	Aldehyde compounds	4748-78-1	3	9	185339	184470	219149	143946	187079	-	-
MWSHC2084	237.18	105.07	236.178	C15H24O2	[M+H]+	Canagaterpene III	Others	Others	1579211-80-5	3	130458	110587	128393	115309	130970	105779	-	-
Hasp011675	289.25	107.08	288.245	C20H32O	[M+H]+	12,13-Dehydrogeranylgeraniol	Terpenoids	Monoterpenoids	352274-18-1	1	116137	126983	126087	116542	109223	127632	-	-
Lmbn005369	295.23	195.14	296.235	C18H32O3	[M-H]-	13(S)-HODE;13(S)-Hydroxyoctadeca-9Z,11E-dienoic acid*	Lipids	Free fatty acids	10219-69-9	1	124270	108914	130982	119699	111863	114769	C14762	ko00591
Wafn011571	295.23	195.14	296.235	C18H32O3	[M-H]-	alpha-Hydroxylinoleic acid*	Lipids	Free fatty acids	57818-44-7	1	126357	104398	132355	122281	127567	116878	-	-
pme2117	426.02	158.93	427.029	C10H15N5O10P2	[M-H]-	Adenosine 5'-diphosphate	Nucleotides and derivatives	Nucleotides and derivatives	58-64-0	3	102556	99160.4	161006	69669.7	83723	101114	C00008	ko00190,ko00195,ko00230,ko00908,ko01100,ko01110,ko01232,ko01240
pmb0885	291.2	191.11	290.188	C18H26O3	[M+H]+	4-Oxo-9Z,11Z,13E,15E-Octadecatetraenoic Acid	Lipids	Free fatty acids	-	3	136039	104294	121949	61818.9	50904	63493.9	-	-
Lmbp006165	287.13	91.05	286.12	C17H18O4	[M+H]+	6,7-cis-Dihydroxy-2-(2-phenylethyl)-5,6,7,8-tetrahydrochromone	Others	Chromone	-	3	125416	105294	131086	131269	163624	131761	-	-
Lmqn003210	297.07	254.07	298.084	C17H14O5	[M-H]-	Mosloflavone; 5-Hydroxy-6,7-Dimethoxyflavone	Flavonoids	Flavones	740-33-0	3	136638	95316	129665	174379	156449	164620	-	-
Wchn005577	461.11	315.07	462.116	C22H22O11	[M-H]-	1-O-Galloyl-2-O-Cinnamoyl-β-D-glucose	Phenolic acids	Phenolic acids	56994-83-3	3	126965	108183	125336	115861	117367	114111	-	-
Qmyp101121	235.17	133.1	234.162	C15H22O2	[M+H]+	Procurcumenol(ISO2)	Terpenoids	Sesquiterpenoids	-	3	78984	82972.7	198409	67203.4	196300	179254	-	-
pmb0678	771.21	177.1	770.206	C37H38O18	[M+H]+	Vitexin-7-O-(6''-feruloyl)glucoside	Flavonoids	Flavones	-	3	101371	117815	140946	133123	110074	98840.1	-	-
WaYn002313	373.11	193.05	374.121	C16H22O10	[M-H]-	Homosyringic Acid 4'-O-Glucoside	Phenolic acids	Phenolic acids	-	3	139843	112050	107879	86629.9	92903.8	100836	-	-
mws0863	213.02	96.97	214.024	C5H11O7P	[M-H]-	2-Deoxyribose-5'-phosphate*	Nucleotides and derivatives	Nucleotides and derivatives	102916-66-5	3	139760	76040.7	142531	119726	115891	108508	C00673	ko00030,ko01100
Labn002716	373.08	169.02	374.085	C15H18O11	[M-H]-	galloyl acetyl glucoside	Phenolic acids	Phenolic acids	-	2	128751	113991	115452	102803	116089	102508	-	-
Zmxp003107	611.16	287.06	610.153	C27H30O16	[M+H]+	Luteolin-7,3'-di-O-glucoside	Flavonoids	Flavones	52187-80-1	3	134708	113389	108767	104089	98318.6	98281.8	-	-
Wdzp007419	235.17	133.1	234.162	C15H22O2	[M+H]+	1β-hydroxy-β-cyperone	Terpenoids	Sesquiterpenoids	-	3	110437	130097	115896	190393	115566	147084	-	-
Hmln002199	505.1	300.03	506.106	C23H22O13	[M-H]-	Quercetin-3-O-(6''-O-acetyl)galactoside	Flavonoids	Flavonols	-	3	135028	106774	114585	113411	102186	132254	-	-
Zmjn001813	159.07	97.06	160.074	C7H12O4	[M-H]-	Pimelic acid*	Organic acids	Organic acids	111-16-0	3	110602	100742	142789	108812	109201	108798	C02656	ko00780,ko01100,ko01240
pmf0290	94.03	66.03	95.0371	C5H5NO	[M-H]-	2-Hydroxypyridine	Alkaloids	Pyridine alkaloids	142-08-5	3	109686	90443.2	153198	137750	110836	123168	C02502	-
Wayn008401	327.16	206.09	328.168	C20H24O4	[M-H]-	Demethoxymyricanol	Others	Others	-	3	116834	99169.7	136848	108819	110622	106938	-	-
Rfmb091	295.23	195.14	296.235	C18H32O3	[M-H]-	9S-Hydroxy-10E,12Z-octadecadienoic acid*	Lipids	Free fatty acids	15514-85-9	1	122738	101985	126806	119340	114294	115622	C14767	ko00591
Wayn008161	327.16	206.1	328.168	C20H24O4	[M-H]-	Dihydrojuglanin C	Others	Others	-	3	119800	98350.8	132929	108654	108825	120438	-	-
pmp000261	347.1	153.02	346.09	C14H18O10	[M+H]+	Methyl 6-O-galloyl-glucoside	Phenolic acids	Phenolic acids	-	3	70928.5	118957	160190	90872	130414	156577	-	-
Lmyp102101	113.02	67.02	112.016	C5H4O3	[M+H]+	3-Hydroxy-4H-pyran-4-one	Organic acids	Organic acids	-	3	126971	130124	92650.3	78935	81658.4	81644.1	-	-
mws0055	373.13	343.09	372.121	C20H20O7	[M+H]+	Tangeretin (4',5,6,7,8-Pentamethoxyflavone)	Flavonoids	Flavones	481-53-8	3	145951	105613	97818	105082	111260	116792	C10190	-
Lmmp003306	567.13	303.05	566.127	C25H26O15	[M+H]+	Quercetin-3-O-xylosyl(1→2)arabinoside	Flavonoids	Flavonols	-	3	111309	62752.1	175260	166401	149098	184868	-	-
mws0097	357.13	151.04	358.142	C20H22O6	[M-H]-	Pinoresinol*	Lignans and Coumarins	Lignans	487-36-5	3	116858	86049.8	146169	90632.7	103420	78270	C05366	ko00999,ko01100,ko01110
Hmgn002254	345.06	285.04	346.069	C17H14O8	[M-H]-	5,7,3'-Trihydroxy-4,6,5'-trimethoxyxanthone	Flavonoids	Other Flavonoids	-	2	108840	117294	122779	128081	121066	122500	-	-
Zmdp000976	208.06	119.02	207.056	C7H13NO4S	[M+H]+	S-(2-Carboxypropyl)cysteine	Amino acids and derivatives	Amino acids and derivatives	6852-42-2	3	126715	97602.7	122958	140746	152914	158295	-	-
Lmmn004685	343.16	328.13	344.162	C20H24O5	[M-H]-	Nectandrin B	Lignans and Coumarins	Lignans	74683-16-2	2	105854	96780.4	142810	98892.6	104560	106738	-	-
pme0120	118.09	101.06	117.079	C5H11NO2	[M+H]+	5-Aminovaleric acid	Organic acids	Organic acids	660-88-8	3	119393	104038	117234	139622	124486	143584	C00431	ko00310,ko00330,ko00470,ko01100
Zjhp090620	345.12	137.06	344.126	C19H20O6	[M+H]+	5,7-dihydroxy-6,8-dimethyl-3(R,S)-(3'-hydroxy-4'-methoxybenzyl)-chroman-4-one*	Flavonoids	Other Flavonoids	-	3	46403.4	138050	154518	148399	158649	150014	-	-
Yajn001880	195.07	165.02	196.074	C10H12O4	[M-H]-	7-Deoxygelsemide	Terpenoids	Monoterpenoids	-	2	106271	117464	114664	101057	100544	107006	-	-
Lafp004533	457.21	209.15	456.199	C22H32O10	[M+H]+	(6R,9R)-3-Oxo-α-ionol-β-D-malonyl-glucoside	Terpenoids	Sesquiterpenoids	-	3	134724	91413.1	111575	110484	151655	106498	-	-
pmf0297	297.32	183.21	298.324	C20H42O	[M-H]-	1-Eicosanol	Lipids	Free fatty acids	629-96-9	3	111111	109273	116398	108030	111207	106627	-	-
Lmhp010908	536.37	184.07	535.364	C27H54NO7P	[M+H]+	LysoPC 19:1	Lipids	LPC	-	3	112220	99996.6	123465	114588	111095	119855	-	-
mws0159	163.04	91.06	164.047	C9H8O3	[M-H]-	Phenylpyruvic acid	Organic acids	Organic acids	156-06-9	2	114743	96921.3	123678	135298	103912	121935	C00166	ko00360,ko00400,ko00470,ko00960,ko01100,ko01110,ko01210,ko01230
Zmzn000079	199	78.96	200.009	C4H9O7P	[M-H]-	D-Erythrose-4-phosphate	Others	Saccharides	585-18-2	3	127497	74183.9	132058	134602	133320	119377	C00279	ko00030,ko00400,ko00710,ko00750,ko01100,ko01110,ko01200,ko01230,ko01240
MW0168309	263.17	219.18	264.173	C16H24O3	[M-H]-	12-Oxo-2,3-dinor-10,15-phytodienoic acid	Organic acids	Organic acids	197247-23-7	3	117814	108011	107873	88373.6	87676.1	84047.3	-	-
Zmdp002216	261.14	86.1	260.137	C11H20N2O5	[M+H]+	L-γ-Glutamyl-L-leucine	Amino acids and derivatives	Amino acids and derivatives	2566-39-4	3	119566	73187.1	140707	103900	127076	96582	-	-
Lmqn000351	325.11	59.01	326.121	C12H22O10	[M-H]-	Rutinose	Others	Saccharides	90-74-4	3	119675	110005	103374	101540	116705	103368	C08247	-
Lmqn000780	606.08	384.98	607.082	C17H27N3O17P2	[M-H]-	Uridine 5'-diphospho-N-acetylglucosamine	Nucleotides and derivatives	Nucleotides and derivatives	528-04-1	2	108823	112329	111661	126889	143252	129727	C00043	ko00520,ko00524,ko01100,ko01250
MWSHC2078	237.18	145.1	236.178	C15H24O2	[M+H]+	10α-Hydroxycadin-4-en-15-al	Terpenoids	Sesquiterpenoids	398147-37-0	3	114678	98336.9	118989	100320	119964	113592	-	-
Lmzn001875	741.23	579.18	742.232	C33H42O19	[M-H]-	Naringenin-7-O-Rutinoside-4'-O-glucoside	Flavonoids	Flavanones	-	2	113467	94613.8	122901	101110	107525	110090	-	-
Lmcn004052	643.24	417.16	644.247	C33H40O13	[M-H]-	Buddlenol D	Phenolic acids	Phenolic acids	97465-75-3	1	114021	98376.9	116631	104916	107187	100458	-	-
zjbp111616	221.19	109.1	220.183	C15H24O	[M+H]+	9β,10β-epoxyeremophila-11(13)-en	Terpenoids	Sesquiterpenoids	-	3	136611	83922.3	107837	100027	111573	123661	-	-
Lmbp002592	611.16	287.05	610.153	C27H30O16	[M+H]+	Kaempferol-3,7-O-diglucoside	Flavonoids	Flavonols	25615-14-9	3	155704	73146.6	98881.9	154793	78192.6	102658	-	-
mws0620	175.12	144.08	174.116	C11H14N2	[M+H]+	N-Methyltryptamine	Alkaloids	Plumerane	61-49-4	3	131191	64818	130715	102234	127068	133289	C06213	ko00380,ko01100
Zjmp102041	345.13	137.06	344.126	C19H20O6	[M+H]+	5,7-dihydroxy-6,8-dimethyl-3-(4'-hydroxy-3'-methoxybenzyl)chroman-4-one*	Flavonoids	Other Flavonoids	-	3	142787	40955	141463	147500	139319	134138	-	-
pmp000236	565.16	367.1	564.148	C26H28O14	[M+H]+	Isovitexin-8-O-xyloside	Flavonoids	Flavones	-	3	152357	86583.1	85896.4	88218.2	149217	69225.3	-	-
Lazn004429	581.22	329.14	582.231	C28H38O13	[M-H]-	(2S,3R,4S,6S)-2-[4-[(1R,2R)-1,3-Dihydroxy-2-[4-[(E)-3-hydroxyprop-1-enyl]-2,6-dimethoxyphenoxy]propyl]-2,6-dimethoxyphenoxy]-6-(hydroxymethyl)oxane-3,4-diol	Lignans and Coumarins	Lignans	-	3	108274	76691.5	136862	98029	103918	117328	-	-
Lmdn004267	357.134	151.044	358.142	C20H22O6	[M-H]-	Epipinoresinol*	Lignans and Coumarins	Lignans	24404-50-0	3	126636	90064.8	103194	127523	134984	144490	-	-
Lazn006735	583.22	535.2	584.226	C31H36O11	[M-H]-	Erythro-Guaiacylglycerol-β-O-4'-dehydrodisinapyl Ether	Lignans and Coumarins	Lignans	613684-55-2	2	108161	93089.8	117018	101900	99419.3	97109.5	-	-
MWSHY0013	255.07	181.06	254.058	C15H10O4	[M+H]+	3,4'-Dihydroxyflavone	Flavonoids	Flavones	14919-49-4	3	122737	91106.9	100201	96591.9	109688	111236	-	-
MWSslk133	257.18	195.18	258.183	C14H26O4	[M-H]-	1,14-Tetradecanedioic Acid	Lipids	Free fatty acids	821-38-5	3	107659	96973.2	106855	101125	95122	99694.6	-	-
Lmbp000123	164.07	56.05	163.067	C6H13NO2S	[M+H]+	L-Homomethionine	Amino acids and derivatives	Amino acids and derivatives	25148-30-5	3	93748.7	106276	111354	138579	149893	112740	C17213	ko00966,ko01110,ko01210
WaYn005746	339.12	309.08	340.131	C20H20O5	[M-H]-	(E)-3-[(2S,3S)-2-(4-hydroxy-3-methoxyphenyl)-7-methoxy-3-methyl-2,3-dihydro-1-benzofuran-5-yl]prop-2-enal	Phenolic acids	Phenolic acids	-	3	117308	90876.4	102868	94155.1	112918	106210	-	-
Lsjp211202	225.15	123.08	224.141	C13H20O3	[M+H]+	Blumenol A	Others	Others	23526-45-6	2	170291	9	140425	221110	153499	161846	-	-
MWSmce183	151.04	77.04	152.047	C8H8O3	[M-H]-	D-Mandelic acid	Organic acids	Organic acids	611-71-2	3	107836	100753	99851	96251.6	90169.9	82812.1	-	-
MWSmce025	369.09	207.03	370.09	C16H18O10	[M-H]-	Fraxetin-8-O-glucoside (Fraxin)	Lignans and Coumarins	Coumarins	524-30-1	2	84067	107825	116319	90867.3	104451	99682	C09266	-
pmb3079	300.05	96.97	301.056	C8H16NO9P	[M-H]-	N-Acetyl-D-glucosamine-1-phosphate	Others	Saccharides	6866-69-9	3	100925	105166	101912	111239	104321	132361	C04256	-
zjbp111604	235.17	133.1	234.162	C15H22O2	[M+H]+	8α-hydroxyeudesma-3,11(13)-dien-14-al	Terpenoids	Sesquiterpenoids	-	3	77852.8	76241.9	152315	140664	123007	74892.1	-	-
pme3193	116.04	74.02	117.043	C4H7NO3	[M-H]-	N-Acetyl-L-glycine	Amino acids and derivatives	Amino acids and derivatives	543-24-8	3	108691	98816.9	98678.7	119948	113704	120441	-	-
MWS20173	237.18	107.08	236.178	C15H24O2	[M+H]+	1-Hydroxybisabola-2,10-dien-4-one	Others	Ketone compounds	-	3	129345	45927.6	127229	97059.8	125168	113896	-	-
pmb3072	481.14	319.3	482.142	C22H26O12	[M-H]-	3-O-p-Coumaroylshikimic acid-O-glucoside	Phenolic acids	Phenolic acids	-	3	85924.6	96031.2	120325	96254.3	92379.8	135008	-	-
pme2732	187.08	141.07	186.068	C12H10O2	[M+H]+	1-Naphthylacetic acid	Organic acids	Organic acids	86-87-3	3	95051	103782	102176	101772	92440.2	98782.3	C13014	-
pmb2657	289.12	131.08	290.123	C10H18N4O6	[M-H]-	Argininosuccinic acid	Organic acids	Organic acids	2387-71-5	3	122079	57699.6	120347	115763	134479	111179	C03406	ko00220,ko00250,ko01100,ko01110,ko01230
Lmbn002072	159.07	97.07	160.074	C7H12O4	[M-H]-	2-Propylsuccinic acid*	Organic acids	Organic acids	618-57-5	3	100583	86803.6	111776	96517.7	98054.9	98117.2	C16657	-
mws2125	166.98	78.96	167.982	C3H5O6P	[M-H]-	Phosphoenolpyruvate	Organic acids	Organic acids	138-08-9	3	77954.5	97059.4	121819	145290	138896	74562.3	C00074	ko00010,ko00020,ko00400,ko00440,ko00620,ko00710,ko00996,ko00999,ko01100,ko01110,ko01200,ko01230,ko01240
Zbbp005659	533.13	285.07	532.121	C25H24O13	[M+H]+	Biochanin A-7-O-glucoside-6''-O-malonate	Flavonoids	Isoflavones	-	3	93537.4	84357.5	118759	177779	115897	96332.4	-	-
mws1595	163.06	59.01	164.069	C6H12O5	[M-H]-	D-Fucose	Others	Saccharides	3615-37-0	3	102391	110084	83073.4	41456.6	98577.3	71661.2	C01018	-
mws0854	163.061	59.0139	164.069	C6H12O5	[M-H]-	Rhamnose	Others	Saccharides	3615-41-6	3	102391	110084	83073.4	41456.6	98577.3	71661.2	C00507	ko00051,ko01100
Lmxn002712	405.14	183.06	406.147	C17H26O11	[M-H]-	6''-O-Acetylharpagide	Terpenoids	Terpene	-	2	88584.9	83278.7	120745	80636.8	84998.5	91807.4	-	-
Lmbp010207	311.13	121.06	310.12	C19H18O4	[M+H]+	6-Methoxy-2-(4-methoxyphenethyl)chromone	Others	Chromone	111286-05-6	3	108600	82700.5	97343.1	77117.4	87711.4	68445.6	-	-
pmb0648	479.12	383.5	478.111	C22H22O12	[M+H]+	Isorhamnetin-8-C-glucoside	Flavonoids	Flavonols	-	2	110360	89964.6	86621	91184.1	82159.1	101732	-	-
mws0789	255.07	151	256.074	C15H12O4	[M-H]-	Pinocembrin (Dihydrochrysin)	Flavonoids	Flavanones	480-39-7	2	100412	85203.4	98879.1	106526	104292	102513	C09827	ko00941
Wagn012030	653.38	397.14	654.383	C31H58O14	[M-H]-	2-Palmitoyl-Sn-Glycerol 3-O-Diglucoside	Lipids	Glycerol ester	-	2	84426.1	77653.8	121802	89303.5	90279.2	79109.6	-	-
Zbqn002320	236.09	88.04	237.1	C12H15NO4	[M-H]-	(4-(2-oxopropoxy)phenyl)-L-alanine	Amino acids and derivatives	Amino acids and derivatives	-	2	68256.1	96400.5	118999	107116	63790.8	96321	-	-
pme2743	194.08	91.05	193.074	C10H11NO3	[M+H]+	N-Phenylacetylglycine	Amino acids and derivatives	Amino acids and derivatives	500-98-1	3	87090	110481	85244.4	142548	223705	136254	C05598	ko00360
pmf0096	88.99	70.98	89.9953	C2H2O4	[M-H]-	Oxalic acid	Organic acids	Organic acids	144-62-7	3	105583	76179.9	100810	102440	89701.1	106325	C00209	ko00230,ko00630,ko01100
pme2060	204.12	136.06	203.117	C10H13N5	[M+H]+	N6-Isopentenyladenine	Nucleotides and derivatives	Nucleotides and derivatives	2365-40-4	3	96206	87169.5	96401.2	109935	114222	107500	C04083	ko00908,ko01110,ko04075
Zmsp000366	148.1	130.09	147.089	C6H13NO3	[M+H]+	Fagomine	Alkaloids	Piperidine alkaloids	53185-12-9	3	98877.6	99204.3	81692.4	114063	122356	115561	C10144	-
Hmjp005556	284.13	147.05	283.121	C17H17NO3	[M+H]+	(2E)-3-(4-Hydroxyphenyl)-N-[2-(4-hydroxyphenyl)ethyl]-2-propenamide	Alkaloids	Alkaloids	-	3	106487	77148.5	95647.4	72171.9	115976	73919.7	-	-
Zmdn005541	431.1	269.05	432.106	C21H20O10	[M-H]-	Emodin-6-O-glucoside	Quinones	Anthraquinone	-	3	84706	76910	115012	68650.5	42804.6	94766.2	-	-
Wasn002933	373.11	211.06	374.121	C16H22O10	[M-H]-	1-O-(3,4,5-Trimethoxybenzoyl)-B-D-Glucopyranoside	Phenolic acids	Phenolic acids	-	3	69859.5	92161.3	114583	97101.8	94740.8	84145.7	-	-
mws1172	445.11	283.06	446.121	C22H22O10	[M-H]-	Trifolirhizin (Maackiain-3-O-glucoside)	Flavonoids	Isoflavones	6807-83-6	3	119744	72089.1	84589.4	91878.7	101273	103882	C10538	ko00943
Li512111	519.11	315.05	520.122	C24H24O13	[M-H]-	Isorhamnetin-3-O-(6''-acetylglucoside)	Flavonoids	Flavonols	-	3	87969.9	69597.3	118605	75944.3	105454	88268.7	-	-
Lhmp110108	373.15	161.06	372.142	C17H24O9	[M+H]+	1-((Pentanoyl)phloroglucinyl]-β-D-glucopyranoside	Others	Others	-	3	89842.5	84995.4	100581	160481	119512	138988	-	-
pmb0962	235.17	118.09	234.158	C10H22N2O4	[M+H]+	L-Lysine-Butanoic Acid	Amino acids and derivatives	Amino acids and derivatives	80407-71-2	3	69123.6	112741	93421.7	86559.7	83493.9	104677	-	-
pmp000585	519.11	271.06	518.106	C24H22O13	[M+H]+	Apigenin-7-O-(6''-malonyl)glucoside	Flavonoids	Flavones	86546-87-4	3	86621.3	80574.1	107542	161009	163185	71946.6	C10020	-
Lmbn004790	209.08	179.03	210.089	C11H14O4	[M-H]-	Methyl 3-(3-hydroxy-4-methoxyphenyl)propanoate	Phenolic acids	Phenolic acids	129150-61-4	3	75350.5	74999.2	123390	66263.1	67293.7	75370.2	-	-
Lmhn012602	337.31	59.01	338.318	C22H42O2	[M-H]-	Docosenoic acid	Lipids	Free fatty acids	25378-26-1	3	70988.5	128144	74600.1	130773	81822.6	124979	-	-
Zmwp005562	284.13	147.04	283.121	C17H17NO3	[M+H]+	cis-N-p-Coumaroyltyramine*	Alkaloids	Phenolamine	-	3	79720.7	91210.2	100581	85208.2	110508	97156.2	-	-
pmf0289	336.17	148.06	335.159	C15H21N5O4	[M+H]+	Riboprine	Nucleotides and derivatives	Nucleotides and derivatives	7724-76-7	3	106078	63510.2	101778	68801.2	80981.4	114827	C16427	ko00908,ko01110
Zmsn002575	403.12	223.07	404.132	C17H24O11	[M-H]-	Hastatoside	Terpenoids	Monoterpenoids	50816-24-5	3	114884	81593.6	74698.5	46493.6	65637.6	63156.8	-	-
MWSmce674	451.36	89.06	450.35	C31H46O2	[M+H]+	Phylloquinone (Vitamin K1)	Others	Vitamin	84-80-0	3	135844	69266.8	64049.1	70774.6	74845.3	72719.7	-	-
Zmgn000216	125	78.96	126.008	C2H7O4P	[M-H]-	2-Hydroxyethylphosphonic acid	Organic acids	Organic acids	22987-21-9	3	127655	67971	70580	117459	100952	104778	C06451	ko00440,ko01100,ko01110
Hmgp002953	653.17	331.08	652.164	C29H32O17	[M+H]+	Tricin-7-O-(2''-O-rhamnosyl)galacturonide	Flavonoids	Flavones	89915-54-8	3	57950.7	108345	98370	107083	123568	102351	-	-
Sazp001763	357.12	195.07	358.126	C16H22O9	[M-H]-	4-Hydroxyphenyl 6-O-(2-Methyl-3-Hydroxypropionyl)-Beta-D-Galactopyranoside	Phenolic acids	Phenolic acids	-	3	88165	81444.2	94782.8	69756.2	65036.7	75905.3	-	-
Lmhn002926	279.05	163.04	280.058	C13H12O7	[M-H]-	p-Coumaroylmalic acid	Phenolic acids	Phenolic acids	-	3	101125	72659.9	88320.6	91268.5	109165	109743	-	-
Wayn002636	365.13	203.08	366.142	C17H22N2O7	[M-H]-	N-(1-Deoxy-1-fructosyl)Tryptophan	Nucleotides and derivatives	Nucleotides and derivatives	-	2	108600	73855.8	79039.2	46180.3	92082.5	72004.1	-	-
pmd0160	454.29	313.27	453.286	C21H44NO7P	[M+H]+	LysoPE 16:0(2n isomer)	Lipids	LPE	-	2	78022.2	81448.5	100369	133841	113326	105277	-	-
Lcsn006884	213.11	169.12	214.12	C11H18O4	[M-H]-	2,2'-(3-methylcyclohexane-1,1-diyl)diacetic acid	Organic acids	Organic acids	5345-12-0	3	92951.1	71308.6	95462.1	74482.2	92348.5	96713.5	-	-
Hmqn003054	329.23	311.22	330.241	C18H34O5	[M-H]-	9,10,11-Trihydroxy-12-octadecenoic acid	Lipids	Free fatty acids	61911-67-9	3	78238.5	72854.9	108116	85540.7	60823.2	77241.2	-	-
MWS5235	299.26	253.25	300.266	C18H36O3	[M-H]-	12-Hydroxyoctadecanoic acid	Lipids	Free fatty acids	106-14-9	2	46107.7	84081.9	127504	47383.5	51161.7	49845.8	-	-
MW0146051	364.1	208.97	363.091	C12H17N3O10	[M+H]+	Asp-Asp-Asp	Amino acids and derivatives	Amino acids and derivatives	-	3	80262.5	67193	109839	68259.2	72342.1	84875	-	-
Zmxn004029	585.23	195.07	586.241	C31H38O11	[M-H]-	7,8-Dihydro-Buddlenol B(erythro)	Phenolic acids	Phenolic acids	-	3	73575.4	59696.1	122898	102177	86948.4	72274	-	-
pmb2795	177.06	133.07	178.063	C10H10O3	[M-H]-	4-Methoxycinnamic acid	Phenolic acids	Phenolic acids	830-09-1	3	75566.4	96233.2	76968.8	68121.1	51784.8	53544	-	-
Qmjp110218	330.13	177.05	329.126	C18H19NO5	[M+H]+	N-Feruloyl dopamine	Alkaloids	Phenolamine	142350-99-0	3	42405.6	50962.1	154561	56736.3	41700.2	49649	-	-
pmb2221	318.3	60.04	317.293	C18H39NO3	[M+H]+	4-Hydroxysphinganine; Phytosphingosine	Lipids	Sphingolipids	554-62-1	3	102371	41348.2	104162	82829.2	159747	115163	C12144	ko00600,ko01100
mws0178	353.09	191.06	354.095	C16H18O9	[M-H]-	Chlorogenic acid (3-O-Caffeoylquinic acid)*	Phenolic acids	Phenolic acids	327-97-9	2	86014	59803.1	101096	78151.4	65076	72413	C00852	ko00940,ko00941,ko00945,ko01110
Lmsn000363	325.13	145.07	326.137	C16H22O7	[M-H]-	Raspberryketone glucoside	Phenolic acids	Phenolic acids	38963-94-9	3	81296.5	96422.1	68638.5	77302	71326.3	86354.2	-	-
Hmgn004139	373.13	329.05	374.137	C20H22O7	[M-H]-	Isohydroxymatairesinol	Lignans and Coumarins	Lignans	-	2	51554.7	131960	61054.2	57395.3	43855.6	45346.8	-	-
Zahn005590	359.15	329.14	360.157	C20H24O6	[M-H]-	(7'S,8R,8'R)-3,5'-dimethoxy-3',4,9'-trihydroxy-7',9-epoxy-8,8'-lignan	Lignans and Coumarins	Lignans	-	3	76570.2	62522	105210	85656.3	87837.7	87112.9	-	-
Zmsp001834	169.05	65	168.042	C8H8O4	[M+H]+	2,6-Dimethoxy-1,4-benzoquinone*	Quinones	Quinones	530-55-2	3	9	9	243592	214333	122641	160369	C10331	-
mws0093	179.07	146.04	180.079	C10H12O3	[M-H]-	Coniferyl alcohol	Phenolic acids	Phenolic acids	458-35-5	3	83498.7	88808.4	66439.8	58420.4	63845.9	83142.5	C00590	ko00940,ko00999,ko01100,ko01110
mws4052	102.06	56.05	101.048	C4H7NO2	[M+H]+	1-Aminocyclopropane-1-carboxylic acid	Organic acids	Organic acids	22059-21-8	3	130759	52515.3	54681.9	37937	70392.3	70029.2	C01234	ko00270,ko01100,ko01110
HJN025	123.04	122.04	124.052	C7H8O2	[M-H]-	4-Hydroxybenzyl Alcohol	Phenolic acids	Phenolic acids	623-05-2	3	88326.8	74752.1	74727.7	80752.2	85938.6	80036.6	C17467	-
pmb0876	454.29	313.27	453.286	C21H44NO7P	[M+H]+	LysoPE 16:0	Lipids	LPE	53862-35-4	2	72094.4	73200.5	91710.4	113620	95533.8	112205	-	-
pmb0530	664.12	136.06	663.109	C21H27N7O14P2	[M+H]+	Nicotinic acid adenine dinucleotide	Nucleotides and derivatives	Nucleotides and derivatives	53-84-9	3	73693	75567.7	87126.3	66129.2	68060	70881.2	C00003	ko00190,ko00730,ko00760,ko01100,ko01240
Hmjp005089	330.13	177.05	329.126	C18H19NO5	[M+H]+	(2Z)-N-[2-(3,4-Dihydroxyphenyl)-2-hydroxyethyl]-3-(4-methoxyphenyl)-2-propenamide	Alkaloids	Phenolamine	-	3	71270.6	43182.3	121725	86700	79515.6	85031.2	-	-
Lmbn002737	119.05	93.03	120.058	C8H8O	[M-H]-	3-Methylbenzaldehyde*	Others	Aldehyde compounds	620-23-5	2	105165	81419.2	47200.7	116802	113258	130751	C07209	ko01100
Lmbn002644	119.05	93.03	120.058	C8H8O	[M-H]-	4-Methylbenzaldehyde*	Others	Aldehyde compounds	104-87-0	2	105165	81419.2	47200.7	116802	113258	130751	C06758	ko01100
Lmmp005125	271.1	167.03	270.089	C16H14O4	[M+H]+	Pinostrobin Chalcone	Flavonoids	Chalcones	18956-15-5	3	72991.8	76894.1	82613.1	73244.2	64632.9	70463.1	-	-
Wbmn006600	369.13	339.09	370.142	C21H22O6	[M-H]-	3,4-Dihydro-4-(4-hydroxy-3-methoxyphenyl)-3-(hydroxymethyl)-6,7-dimethoxy-(3R,4S)-2-naphthalenecarboxaldehyde	Lignans and Coumarins	Lignans	-	3	85560.9	64487.5	82421.2	55475.7	67966.6	74795.5	-	-
pme2776	253.09	137.05	252.086	C10H12N4O4	[M+H]+	2'-Deoxyinosine	Nucleotides and derivatives	Nucleotides and derivatives	890-38-0	3	101278	9	131149	104369	80435.5	90685.6	C05512	ko00230,ko01100,ko01232,ko02010
mws0467	165.06	119.05	166.063	C9H10O3	[M-H]-	3-(4-Hydroxyphenyl)-propionic acid	Phenolic acids	Phenolic acids	501-97-3	3	78209.6	67588.1	85109.4	73318.4	70838.1	65332.1	C01744	-
Lazn002346	601.21	439.16	602.221	C27H38O15	[M-H]-	Erythro-Guaiacylglycerol-β-threo-syringylglycerol Ether glucoside	Lignans and Coumarins	Lignans	-	2	65218.7	84519.1	80103.6	87205.4	75752.5	82118.9	-	-
pmn001338	445.08	283	446.085	C21H18O11	[M-H]-	Rhein-8-O-glucoside	Quinones	Anthraquinone	34298-86-7	3	122593	9	103091	85614.5	104596	88511.6	-	-
pmf0250	409.31	391.3	410.318	C28H42O2	[M-H]-	γ-Tocotrienol	Others	Vitamin	14101-61-2	3	47316.1	88108.8	90029.2	79348.7	89622.3	77327.3	C14155	ko00130,ko01100,ko01110
Lacp005171	371.21	133.1	370.199	C19H30O7	[M+H]+	3-(3'-Hydroxybutyl)-2,4,4-trimethylcyclohexa-2,5-dienone glucoside	Terpenoids	Sesquiterpenoids	-	1	95700.8	45327.1	82920.5	86832.2	52252.3	67806.8	-	-
Zbfn004208	503.12	323.08	504.127	C24H24O12	[M-H]-	3-O-(3-Methoxy-4-hydroxybenzoyl)-4-O-caffeoylquinic acid	Phenolic acids	Phenolic acids	-	3	82133.2	40143.7	100460	40381.7	84339.8	88782.8	-	-
Lmhn001386	299.04	167.03	300.048	C12H12O9	[M-H]-	Vnilloyltartaric acid	Phenolic acids	Phenolic acids	-	3	63828.6	65378.9	91173	75002.1	85563.2	46959.8	-	-
MWSmce613	489.12	264.04	488.107	C14H26N4O11P2	[M+H]+	Citicoline	Nucleotides and derivatives	Nucleotides and derivatives	987-78-0	3	75595.4	67926.9	74914.7	61357.1	65932.1	73637.9	C00307	ko00564,ko01100
Hmtn001288	181.05	135.04	182.058	C9H10O4	[M-H]-	Methyl 2,4-dihydroxyphenylacetate	Phenolic acids	Phenolic acids	67828-42-6	3	73035	69229.6	74775.5	81184.9	76081.9	75504.1	-	-
Xmln005368	221.12	177.13	222.126	C13H18O3	[M-H]-	Dehydrovomifoliol	Terpenoids	Monoterpenoids	15764-81-5	3	101426	56297.1	58471.7	81694.2	56349.5	82510.5	-	-
Hmyn007168	483.27	255.23	484.28	C22H45O9P	[M-H]-	LysoPG 16:0	Lipids	Glycerol ester	-	3	79643	60371.1	75776.4	73871.7	77767.6	72469	-	-
mws1584	515.12	191.03	516.127	C25H24O12	[M-H]-	1,3-O-Dicaffeoylquinic Acid (Cynarin)	Phenolic acids	Phenolic acids	30964-13-7	3	55904.1	59142.5	99685.1	78639.9	72958.1	73877.9	C10445	-
Hmhn003518	355.1	175.04	356.111	C16H20O9	[M-H]-	4-O-β-D-glucopyranosylferulic acid	Phenolic acids	Phenolic acids	-	3	68558.4	68556.9	75893.7	55825	69932.5	61232.6	-	-
Lmdn006811	455.35	455.35	456.36	C30H48O3	[M-H]-	3,24-Dihydroxyolean-12-en-22-one (Soyasapogenol E)	Terpenoids	Triterpene	6750-59-0	3	91992.5	56784.8	62947.2	59990.9	58381.5	67398.9	C17420	-
pmn001700	455.35	455.35	456.36	C30H48O3	[M-H]-	24,30-Dihydroxy-12(13)-ene-lupeol	Terpenoids	Triterpene	-	3	91992.5	56784.8	62947.2	59990.9	58381.5	67398.9	-	-
Zmjn014062	455.35	455.35	456.36	C30H48O3	[M-H]-	3-Hydroxydammara-21-oic acid 21,23-lactone	Terpenoids	Triterpene	-	3	91992.5	56784.8	62947.2	59990.9	58381.5	67398.9	-	-
Zmjn004133	311.22	293.21	312.23	C18H32O4	[M-H]-	9S-Hydroperoxy-10E,12Z-octadecadienoic acid	Lipids	Free fatty acids	5502-91-0	3	76293.4	60560.2	73472.4	67824.4	65050.9	66331.9	C14827	ko00591,ko01100
pma0170	498.26	177.05	497.253	C27H35N3O6	[M+H]+	N',N''-Diferuloylspermidine	Alkaloids	Phenolamine	-	3	40994.6	84919	83839.9	47933.2	55629.1	35350.6	-	-
pme2244	190.09	118.07	189.079	C11H11NO2	[M+H]+	3-Indolepropionic acid	Alkaloids	Plumerane	830-96-6	3	58736.7	55580.3	94650.3	97068.5	78742	101873	-	-
MWSslk124	207.07	163.08	208.074	C11H12O4	[M-H]-	2-Benzylsuccinic Acid	Organic acids	Organic acids	884-33-3	2	71674.7	78069.9	58671.3	73027.4	59302.5	73665.9	-	-
Lmbn004240	329.23	199.13	330.241	C18H34O5	[M-H]-	9,10-Dihydroxy-12,13-epoxyoctadecanoic acid	Lipids	Free fatty acids	-	3	70883.3	57910.4	77777.8	68115.8	62752.1	62803	C14837	ko00591
zjbp111642	219.17	149.1	218.167	C15H22O	[M+H]+	Neopetasane	Terpenoids	Sesquiterpenoids	151282-84-7	3	77617	56773.7	70386.8	63315	57691.5	66698	-	-
MWS3017	141.02	69.03	142.027	C6H6O4	[M-H]-	5-Hydroxymethyl-2-furancarboxylic acid	Organic acids	Organic acids	6338-41-6	3	9	110195	94503.7	114567	90673.8	64428.2	-	-
mws4174	222.1	138.05	221.09	C8H15NO6	[M+H]+	N-Acetyl-D-mannosamine	Others	Saccharides	7772-94-3	3	75025	63865.2	65183.7	60298.7	66542.1	50048.5	C00645	ko00520,ko01100,ko01250
Wchn004079	355.11	175.04	356.111	C16H20O9	[M-H]-	Juglanoside D	Others	Others	-	3	55402.2	70081.1	76472.3	75792.9	49454.7	80570.2	-	-
Lmtn003441	311.11	149.06	312.121	C15H20O7	[M-H]-	2-Acetyl-3-hydroxyphenyl-1-O-glucoside	Phenolic acids	Phenolic acids	-	2	73410.8	34539.6	92502	46283.2	44183.7	54728.1	-	-
mws0972	131.07	85.07	132.079	C6H12O3	[M-H]-	6-Hydroxyhexanoic acid	Organic acids	Organic acids	1191-25-9	3	76279.3	62697.6	61201.2	53452.6	74613.3	53162	C06103	-
MWSmce439	147.05	119.05	148.052	C9H8O2	[M-H]-	3,4-Dihydrocoumarin	Lignans and Coumarins	Coumarins	119-84-6	3	70007.6	52308.6	76434.8	63720.2	59558.6	57825.5	C02274	ko00999
pmn001641	475.09	300	476.096	C22H20O12	[M-H]-	Kaempferide-3-O-glucuronide	Flavonoids	Flavonols	-	3	79220.2	48340.4	70257.5	73190.1	77600.5	63918.1	-	-
Lmyn002403	313.09	101.02	314.1	C14H18O8	[M-H]-	Mandelic acid-β-glucoside	Organic acids	Organic acids	-	3	62921.9	61130.4	73478.4	72766.3	68308	71439.2	-	-
Lmtn000940	345.08	139.04	346.09	C14H18O10	[M-H]-	1-O-(3,4-Dihydroxy-5-methoxy-benzoyl)-glucoside	Phenolic acids	Phenolic acids	-	2	40931.5	43439.4	113057	94571.2	97316.6	95261.7	-	-
Lmbn005172	165.06	119.05	166.063	C9H10O3	[M-H]-	2,6-Dimethoxybenzaldehyde	Others	Aldehyde compounds	3392-97-0	3	66075	60654.8	69427.8	57170.5	69310.8	58859.2	-	-
Lmsp008681	331.12	197.05	330.11	C18H18O6	[M+H]+	5-Hydroxy-7,8,4'-Trimethoxyflavanone	Flavonoids	Flavanones	-	3	56661.9	40164.2	98251.2	54761.9	73936.8	41632.8	-	-
pme0282	165.02	77.04	166.027	C8H6O4	[M-H]-	Phthalic acid	Phenolic acids	Phenolic acids	88-99-3	3	59421.8	64084.1	71149.6	57519.7	49954.5	61516.8	C01606	ko01100,ko02010
Ymjm000118	503.21	59.01	504.221	C23H36O12	[M-H]-	2'-Acetylpatrinoside	Terpenoids	Terpene	-	3	63877.3	67858.8	60613.5	59517.7	43902.5	44340.3	-	-
pme0088	285.04	151	286.048	C15H10O6	[M-H]-	Luteolin (5,7,3',4'-Tetrahydroxyflavone)	Flavonoids	Flavones	491-70-3	3	73683.2	40969	75971	75722.9	85910.9	84036.1	C01514	ko00941,ko00944,ko01100,ko01110
MWS0611	159.08	88.04	160.085	C6H12N2O3	[M-H]-	D-Alanyl-D-Alanine	Amino acids and derivatives	Amino acids and derivatives	923-16-0	3	64583.3	59441.7	66313.7	57163.2	68600.6	57163.2	C00993	ko00470,ko01100
Lmzn001983	375.13	135.05	376.137	C16H24O10	[M-H]-	D-Threo-guaiacylglycerol-7-O-β-D-glucoside	Phenolic acids	Phenolic acids	-	2	61484.2	46537.5	82142.9	63981.3	52540.2	39518.3	-	-
pme2758	162.04	144.03	163.048	C5H9NO5	[M-H]-	4-Hydroxy-L-glutamic acid	Amino acids and derivatives	Amino acids and derivatives	3913-68-6	3	47871.5	67366.9	73039.7	53374.1	53967.2	50002.4	C03079	-
Lmhp008801	476.28	335.26	475.27	C23H42NO7P	[M+H]+	LysoPE 18:3	Lipids	LPE	-	3	72753.7	64730.1	50362.2	42682.4	49591.9	39550.3	-	-
pme3007	402.99	158.93	404.002	C9H14N2O12P2	[M-H]-	Uridine 5'-diphosphate	Nucleotides and derivatives	Nucleotides and derivatives	27821-45-0	3	62836.9	63782	61058.4	64730	63168.7	59057.7	C00015	ko00240,ko00908,ko01100,ko01232,ko01240
MWS0274	165.06	119.05	166.063	C9H10O3	[M-H]-	DL-3-Phenyllactic acid	Organic acids	Organic acids	828-01-3	3	69200.7	50155.3	67586.5	66195.4	49349.1	65136.1	-	-
Hmhn002738	111.01	67.02	112.016	C5H4O3	[M-H]-	3-Furoic acid	Organic acids	Organic acids	488-93-7	3	75757.4	54136.8	56541.3	57440.2	56542.7	45454.2	-	-
pmn001515	325.06	93.03	326.064	C14H14O9	[M-H]-	3-Galloylshikimic acid	Phenolic acids	Phenolic acids	110082-91-2	3	74158.9	41551.6	70651	56453.4	64450.7	68195	-	-
mws1488	255.23	237.22	256.24	C16H32O2	[M-H]-	Palmitic acid	Lipids	Free fatty acids	57-10-3	2	56992.2	55945.7	73054.6	61972	63453.9	65065.3	C00249	ko00061,ko00062,ko00071,ko00073,ko01040,ko01100,ko01212
MWSHC20170	269.1	59.02	270.11	C13H18O6	[M-H]-	Phenylmethyl β-L-glucopyranoside	Phenolic acids	Phenolic acids	176018-22-7	2	57423.5	58341	67976.2	51043.1	56632.8	70067.6	-	-
Jmlp004238	371.2	133.1	370.199	C19H30O7	[M+H]+	Byzantionoside A	Others	Ketone compounds	189109-41-9	3	45255.1	61002.7	77324.6	53426.6	58453.8	108380	-	-
Rfmb25702	561.2	357.13	562.205	C28H34O12	[M-H]-	Pinoresinol-4-O-(6''-acetyl)glucoside	Lignans and Coumarins	Lignans	-	3	85013.3	9	97941.3	79986.7	52479.1	97034.4	-	-
MW0129511	301.11	244.08	302.115	C17H18O5	[M-H]-	1-(2,6-Dihydroxy-4-methoxyphenyl)-3-(4-methoxyphenyl)propan-1-one	Others	Ketone compounds	35241-54-4	3	64327.6	50661.1	67769	59252.2	59552.4	62680.3	-	-
Wbwn008071	341.14	326.11	342.147	C20H22O5	[M-H]-	4-[3-(hydroxymethyl)-7-methoxy-5-(prop-2-en-1-yl)-2,3-dihydro-1-benzofuran-2-yl]-2-methoxyphenol	Lignans and Coumarins	Lignans	-	2	82999.6	40774.1	57127.9	43823.2	53857.3	53104.1	-	-
MWSHY0174	291.09	139.04	290.079	C15H14O6	[M+H]+	Epicatechin	Flavonoids	Flavanols	490-46-0	3	49497.6	65314.7	64971	96696.4	86791	67355.7	C09727	ko00941,ko01100,ko01110
Lhgp102206	291.09	139.04	290.079	C15H14O6	[M+H]+	Katsumadin	Others	Others	-	3	49497.6	65314.7	64971	96696.4	86791	67355.7	-	-
MWS4401	74.0713	57.045	73.064	C2H7N3	[M+H]+	1-Methylguanidine	Alkaloids	Alkaloids	471-29-4	3	51989.7	59889.3	67682.3	72012	61098.6	57534.4	C02294	-
pmn001375	535.18	373.13	536.189	C26H32O12	[M-H]-	1-Hydroxypinoresinol-1-O-Glucoside	Lignans and Coumarins	Lignans	81495-71-8	3	62596.3	64429.9	52393	66309.7	61518.9	62084.8	-	-
HX1227	219.17	149.1	218.167	C15H22O	[M+H]+	Selina-3,7(11)-dien-8-one	Terpenoids	Monoterpenoids	-	3	55507.8	70114.4	52871.4	57010.5	52186.5	56777.7	-	-
Lajp009594	273.08	230.06	272.068	C15H12O5	[M+H]+	RubrofuSarin	Others	Ketone compounds	3567-00-8	2	65555.3	49235.6	59749.9	58883.2	57231.3	56232.6	C09047	-
Lmjn007168	329.07	271.03	330.074	C17H14O7	[M-H]-	Quercetin-3,3'-dimethyl ether	Flavonoids	Flavonols	4382-17-6	2	60513.5	44779.6	68475.7	69966.9	73923.4	72870.4	-	-
mws4163	665.21	485.15	666.222	C24H42O21	[M-H]-	Nystose	Others	Saccharides	13133-07-8	3	58010.9	50740.2	64526.3	60662.2	65337.4	57162	-	-
mws0724	298.08	208.05	299.087	C10H13N5O6	[M-H]-	8-Hydroxyguanosine	Nucleotides and derivatives	Nucleotides and derivatives	3868-31-3	3	58507.6	45869.7	67907.3	70927.3	58035.2	65551.7	-	-
pmn001689	311.22	223.17	312.23	C18H32O4	[M-H]-	9-Hydroxy-12-oxo-15(Z)-octadecenoic acid	Lipids	Free fatty acids	-	2	61604.9	50881.6	59336.1	47636.9	58717.4	55055.4	C21924	ko00592,ko01110
Zjyp102917	221.19	119.08	220.183	C15H24O	[M+H]+	Nootkatol	Terpenoids	Sesquiterpenoids	50763-67-2	3	52734.9	57520	60541.6	27399.4	31803.4	31430.6	-	-
Wcfn003299	319.12	241.05	320.126	C17H20O6	[M-H]-	(2S)-3,3-bis-(4-hydroxy-3-methoxyphenyl)-propane-1,2-diol	Others	Others	-	3	50056.2	55374.1	65193	52396.4	45844.4	37750.2	-	-
mws1024	147.05	129.03	148.052	C9H8O2	[M-H]-	p-Coumaraldehyde	Phenolic acids	Phenolic acids	2538-87-6	3	54385.4	55669.1	60495.4	70255	57291.2	67910.5	C05608	ko00940,ko01100,ko01110
pmf0400	339.33	183.17	340.334	C22H44O2	[M-H]-	Docosanoic acid (Behenic acid)	Lipids	Free fatty acids	112-85-6	3	59102	59724.6	50424	54226.9	62008.9	59171.5	C08281	ko00073,ko01040
mws0704	140.01	78.96	141.019	C2H8NO4P	[M-H]-	O-Phosphorylethanolamine	Alkaloids	Alkaloids	1071-23-4	3	55043.7	66710	47027.8	45491.6	51669.4	49212.7	C00346	ko00563,ko00564,ko00600,ko01100
WaYn004012	521.17	307.08	522.174	C25H30O12	[M-H]-	Guaiacylglycerol 8-O-(6''-O-p-coumaroyl)Glucoside	Phenolic acids	Phenolic acids	-	3	51636.5	63647.8	53085.3	66998.7	53927.3	69356.4	-	-
Lmbn001609	145.05	83.05	146.058	C6H10O4	[M-H]-	2-Acetyl-2-Hydroxybutanoic Acid	Organic acids	Organic acids	-	3	56614.4	51053.5	60296.5	56739.8	46034.2	54013	C06006	ko00290,ko01100,ko01110,ko01210,ko01230
Zmyn004732	293.21	185.12	294.219	C18H30O3	[M-H]-	2R-hydroxy-9Z,12Z,15Z-octadecatrienoic acid	Lipids	Free fatty acids	-	3	57112.7	49416.9	60418.1	49820.1	47432.3	58916.6	C16342	ko00592
Hmbn002692	517.16	175.04	518.164	C22H30O14	[M-H]-	6'-O-Feruloyl-D-sucrose	Phenolic acids	Phenolic acids	118230-77-6	3	50097.2	51432.3	63813.7	39333	41894.9	42775.3	-	-
MWS1798	113.06	67.05	112.052	C6H8O2	[M+H]+	2,4-Hexadienoic acid	Organic acids	Organic acids	110-44-1	3	44360.3	73949.8	44857.7	41261.1	87493.5	106539	-	-
Lmsn004901	367.36	367.36	368.365	C24H48O2	[M-H]-	Tetracosanoic Acid (Lignoceric acid)	Lipids	Free fatty acids	557-59-5	1	82661	34970.5	45345.3	85368.9	41935.7	85302.4	C08320	ko01040
MW0137947	335.06	241.02	336.063	C19H12O6	[M-H]-	Dicumarol	Lignans and Coumarins	Coumarins	66-76-2	3	61297.9	40305.4	61272.8	69887.8	73700.7	71691.8	C00796	-
MW0154296	499.15	96.96	500.158	C28H24N2O7	[M-H]-	Nap-TyrMe-OH	Amino acids and derivatives	Amino acids and derivatives	-	3	54265.9	46198.3	60790.2	43686.8	44248.3	50486.5	-	-
pmn001376	375.14	360.12	376.152	C20H24O7	[M-H]-	Olivil	Lignans and Coumarins	Lignans	2955-23-9	3	41998.3	61685	54715.8	40611	48272.4	39114.7	-	-
pmc0682	133.08	116.05	132.069	C8H8N2	[M+H]+	4-Aminoindole	Alkaloids	Plumerane	5192-23-4	3	60402.9	37759.4	58683.7	69229.3	62920.1	45445.3	-	-
Lmsn004322	503.12	179.03	504.127	C24H24O12	[M-H]-	1,6-Di-O-caffeoyl-β-D-glucose	Phenolic acids	Phenolic acids	-	2	46470.2	60392.2	48976	72005.1	76513.1	95985.2	-	-
Yaap003211	347.13	185.08	346.126	C15H22O9	[M+H]+	2,4,6-Trimethoxyphenol glucoside	Others	Others	-	3	155586	9	9	185035	148265	134412	-	-
Lmgn002091	173.05	93.03	174.053	C7H10O5	[M-H]-	2-Methyl-3-oxoadipic acid*	Organic acids	Organic acids	-	3	68151.3	31879.2	55287	49363.8	29946.1	75167	C18307	-
Lmgn002184	173.05	93.03	174.053	C7H10O5	[M-H]-	2-Oxoheptanedionic acid*	Organic acids	Organic acids	17126-90-8	3	68151.3	31879.2	55287	49363.8	29946.1	75167	C16588	ko01100,ko01210,ko01240
Zahp012121	221.19	119.09	220.183	C15H24O	[M+H]+	1β-hydroxy-4(15),5E,10(14)-germacratriene	Terpenoids	Sesquiterpenoids	-	3	54444.2	48493.6	51212.5	67159	56185.3	58596.8	-	-
mws1155	181.07	101.02	182.079	C6H14O6	[M-H]-	D-Mannitol	Others	Saccharides	69-65-8	3	55488.9	44148.2	53421.6	57662.1	45535.5	51149.4	C00392	ko00051,ko01100,ko02010
Wbwn006953	337.11	307.06	338.115	C20H18O5	[M-H]-	Cagayanone A	Lignans and Coumarins	Lignans	-	3	48596.9	48239.1	55477.4	45162.7	42705.8	46535.6	-	-
pme1816	353.09	191.06	354.095	C16H18O9	[M-H]-	Neochlorogenic acid (5-O-Caffeoylquinic acid)*	Phenolic acids	Phenolic acids	906-33-2	2	43383.1	43798.2	63749.2	85474.3	68545.8	86643.3	C17147	-
MWSmce549	303.25	57.07	302.246	C17H34O4	[M+H]+	1-Monomyristin	Lipids	Glycerol ester	589-68-4	1	42361.3	54533	53669.4	72501.4	46957.1	61535.2	-	-
Hmcn003273	247.13	203.14	248.141	C15H20O3	[M-H]-	Reynosin	Terpenoids	Sesquiterpenoids	28254-53-7	2	61365.8	39759.2	48516.8	37171.5	40348.4	52468.6	-	-
Qmyp101308	221.19	95.08	220.183	C15H24O	[M+H]+	Anhydro-β-rotunol	Terpenoids	Sesquiterpenoids	-	3	9	9	146181	161194	148266	108777	-	-
mws1358	109.03	81.03	110.037	C6H6O2	[M-H]-	Pyrocatechol	Phenolic acids	Phenolic acids	120-80-9	3	51053.3	39121.4	55650.6	42586.7	46923.8	43256.2	C00090	ko01100
Wbmp008130	478.28	337.28	477.273	C26H39NO7	[M+H]+	Anthriscifolcine A	Alkaloids	Alkaloids	-	3	52504.5	36959	55714.4	79348.9	80253.7	65440.6	-	-
Wcdp003593	579.15	409.09	578.142	C30H26O12	[M+H]+	2-(3,4-dihydroxyphenyl)-4-[2-(3,4-dihydroxyphenyl)-3,5,7-trihydroxy-3,4-dihydro-2h-1-benzopyran-8-yl]-3,4-dihydro-2h-1-benzopyran-3,5,7-triol	Others	Others	-	3	51968.1	58952.6	34028.5	98370	85090	39106.4	-	-
MWSmce387	183.03	124.02	184.037	C8H8O5	[M-H]-	3-O-Methylgallic acid	Phenolic acids	Phenolic acids	3934-84-7	3	54633.5	36858.8	53331.9	51088.7	54382.9	49435.9	C05616	-
Hmqp000191	505.18	127.03	504.169	C18H32O16	[M+H]+	Planteose	Others	Saccharides	470-57-5	3	52038.6	52006.8	40612.8	35664.7	38450.9	33327.5	C03848	-
Lmdp004892	535.11	287.05	534.101	C24H22O14	[M+H]+	Kaempferol-3-O-(6''-malonyl)galactoside*	Flavonoids	Flavonols	-	3	64408.5	25152	55015	62388.7	26673.6	51680	-	-
Lmmp003817	535.11	287.05	534.101	C24H22O14	[M+H]+	Kaempferol-3-O-(6''-malonyl)glucoside*	Flavonoids	Flavonols	-	3	64408.5	25152	55015	62388.7	26673.6	51680	-	-
pmp000587	535.11	287.05	534.101	C24H22O14	[M+H]+	Luteolin-7-O-(6''-malonyl)glucoside	Flavonoids	Flavones	-	3	64408.5	25152	55015	62388.7	26673.6	51680	C10103	-
Zblp005760	316.14	177.06	315.147	C18H21NO4	[M+H]+	dihydro-N-feruloyltyramine	Alkaloids	Phenolamine	-	3	45471.6	50805.5	47040.7	48785.7	65488	37906.6	-	-
Sacn004878	639.19	477.16	640.2	C29H36O16	[M-H]-	Orobanchoside	Phenolic acids	Phenolic acids	-	2	94698.4	48190.4	9	41680	73584	102977	-	-
Zmgp003492	373.12	105.03	372.121	C20H20O7	[M+H]+	8-Hydroxy-α-conidendrin	Lignans and Coumarins	Lignans	-	3	60893.4	51879.2	29580.8	42079.3	36571.5	53248.4	-	-
pma3101	256.08	124.04	256.082	C11H14NO6+	[M]+	Nicotinate D-ribonucleoside	Others	Vitamin	17720-18-2	3	60470.5	46598	34246.5	33238.5	57906.4	29737.2	C05841	ko00760,ko01100
Zahn006118	277.14	134.04	278.152	C16H22O4	[M-H]-	1,3-Benzodioxole-5-nonanoic acid	Others	Others	834900-22-0	3	49377.6	39143.7	50926	49343.6	46922.1	46580.1	-	-
Lmhp009590	508.34	184.07	507.332	C25H50NO7P	[M+H]+	LysoPC 17:1	Lipids	LPC	-	3	59661.8	45080.3	34375.4	36358.7	36716.3	37045.5	-	-
mws1409	579.03	403	580.034	C15H22N2O18P2	[M-H]-	Uridine-5'-diphosphoglucuronic acid	Nucleotides and derivatives	Nucleotides and derivatives	-	3	25637	59975.4	53309.2	22831.7	54954.1	43727.2	-	-
Lmhp008589	476.28	335.26	475.27	C23H42NO7P	[M+H]+	LysoPE 18:3(2n isomer)	Lipids	LPE	-	3	49104.5	40768.6	47878.8	49713.8	53610	43757.2	-	-
Lmjp003360	845.2	303.05	844.191	C35H40O24	[M+H]+	Quercetin-3-O-(2''-O-malonyl)sophoroside-7-O-arabinoside	Flavonoids	Flavonols	-	3	29026.4	46310.4	60082.2	35294.1	47336.1	61126.3	-	-
MWSslk076	140.03	105.02	139.027	C6H5NO3	[M+H]+	Nicotinic acid N-oxide	Alkaloids	Pyridine alkaloids	2398-81-4	3	53063.7	40360.1	41821.1	44262.8	42614.7	48772.3	-	-
Lmqn007312	297.08	282.05	298.084	C17H14O5	[M-H]-	Melaleucin B	Lignans and Coumarins	Lignans	-	2	48620.9	36336.2	50223.8	42540.3	34135.9	41497.2	-	-
mws0853	209.08	179.07	210.089	C11H14O4	[M-H]-	Sinapyl alcohol	Phenolic acids	Phenolic acids	537-33-7	3	39637.2	27490.5	67872.9	36516.4	35522.8	44287	C02325	ko00940,ko01100,ko01110
pmn001681	165.09	149.06	166.099	C10H14O2	[M-H]-	1-(4-Methoxyphenyl)-1-propanol	Phenolic acids	Phenolic acids	5349-60-0	3	44784.4	48744	40115	112496	124176	135267	-	-
pme0275	115.04	97.03	116.047	C5H8O3	[M-H]-	4-Oxopentanoic Acid	Organic acids	Organic acids	123-76-2	3	48836.1	41073.3	42652.7	50675.6	44414.2	52516.7	-	-
Lmwp102712	225.19	67.06	224.178	C14H24O2	[M+H]+	Goshuyic acid	Lipids	Free fatty acids	39039-37-7	3	47072.5	29165.6	56171.6	54527.9	74698.9	25590.7	-	-
Wmmn000125	525.16	167.03	526.169	C24H30O13	[M-H]-	mudanpioside E	Others	Others	172705-25-8	3	48292.2	35751.8	46822.8	40453	34041.7	34448.3	-	-
MWS1792	74.1	57.07	73.0891	C4H11N	[M+H]+	Butylamine	Alkaloids	Alkaloids	109-73-9	3	38807.6	41126.8	47589.9	33553.3	51217.2	38263.7	-	-
Zmgn000173	149.05	75.01	150.053	C5H10O5	[M-H]-	D-Ribose	Others	Saccharides	50-69-1	3	50071.3	35187.2	41948.1	45068.6	28577.4	39703.8	C00121	ko00030,ko01100,ko02010
MWSHY0202	237.09	135.05	236.084	C16H12O2	[M+H]+	6-Methylflavone	Flavonoids	Flavones	29976-75-8	3	51174.7	43775.3	30390.5	45317.2	58569.5	50326.5	-	-
pmb3002	607.17	299.06	608.174	C28H32O15	[M-H]-	Chrysoeriol-7-O-rutinoside	Flavonoids	Flavones	-	3	39055	38631.3	47025.1	32623.2	36495.6	42515.5	-	-
WaYn003084	525.16	167.03	526.169	C24H30O13	[M-H]-	Guaiacylglycerol 8-O-(1''-O-Glucosyl)Vanillic Acid Ether	Phenolic acids	Phenolic acids	-	3	37001.5	41771.2	45650.7	33138	41348.1	43634.5	-	-
Zahn004036	159.04	115.05	160.052	C10H8O2	[M-H]-	2,3-Dihydro-1,4-naphthoquinone	Quinones	Quinones	21545-31-3	2	53514.8	32557.9	38348.5	32858	34477.8	29819.1	-	-
Zbfn005854	471.13	163.04	472.137	C24H24O10	[M-H]-	2,6-Di-(4-hydroxycinnamoyl)glucoside	Phenolic acids	Phenolic acids	-	3	42083.8	45063	37057.9	43728.7	39557.9	32208	-	-
pmf0512	88	44.01	89.0113	C2H3NO3	[M-H]-	Oxamic acid	Amino acids and derivatives	Amino acids and derivatives	471-47-6	3	60526.7	29261.3	33916.5	56292.6	24612.3	56521	C01444	ko00230,ko01100
Wmqn000820	193.09	163.04	194.094	C11H14O3	[M-H]-	Dehydrololiolide	Terpenoids	Terpene	19355-58-9	3	45693.1	35715.4	41950.8	45287.6	38583.4	38105.1	-	-
Zmyn002323	151.04	107.05	152.047	C8H8O3	[M-H]-	2-Hydroxyphenylacetic acid	Organic acids	Organic acids	614-75-5	3	40708.5	39139.2	43258.4	52626.4	39639.1	29690.2	C05852	ko00360,ko01100
pmb2804	311.22	171.14	312.23	C18H32O4	[M-H]-	13S-Hydroperoxy-9Z,11E-octadecadienoic acid	Lipids	Free fatty acids	33964-75-9	3	46292.8	31819.1	41971.6	42629.5	38894	41720.3	C04717	ko00591,ko01100
HJN005	285.08	139.04	286.084	C16H14O5	[M-H]-	5,2'-Dihydroxy-7-methoxyflavanone	Flavonoids	Flavones	-	3	42919.9	31257.6	43974.4	38131.1	40602.8	42957.7	-	-
Lazn002951	319.12	241.05	320.126	C17H20O6	[M-H]-	Guaiacylglycerol-β-Guaiacyl Ether	Lignans and Coumarins	Lignans	7382-59-4	3	39624.8	39164.3	39152.9	38151.1	41464.3	40094.6	-	-
mws0289	480.31	339.29	479.301	C23H46NO7P	[M+H]+	LysoPE 18:1	Lipids	LPE	89576-29-4	3	40651.7	29777.9	47373.2	39738.4	34974.7	32500.5	-	-
Lmxn006423	150	122.01	151.009	C7H5NOS	[M-H]-	2(3H)-Benzothiazolone	Alkaloids	Alkaloids	934-34-9	3	36455.8	39392.4	41849.1	35268.9	34088.2	36463.4	-	-
Lmbn006032	301.04	149.02	302.043	C15H10O7	[M-H]-	Hypolaetin	Flavonoids	Flavones	27696-41-9	3	36875.1	36480.4	43744.5	40823.3	35550.2	40874.6	C10078	-
mws1505	283.1	135.04	284.105	C17H16O4	[M-H]-	Phenethyl caffeate	Phenolic acids	Phenolic acids	104594-70-9	3	41089.3	33581.7	42348.1	45952.2	47743.4	43562.7	C10484	-
mws1074	177.02	121.03	178.027	C9H6O4	[M-H]-	Daphnetin	Lignans and Coumarins	Coumarins	486-35-1	3	36606.2	40212.3	38976.5	40822.5	24250.3	57855.8	C03093	-
MWSHC20125	335.08	135.05	336.084	C16H16O8	[M-H]-	5-O-Caffeoylshikimic acid	Phenolic acids	Phenolic acids	73263-62-4	3	36266.8	39055.3	40449.6	35693.8	42062.3	54119.9	-	-
Zmyn005384	299.26	253.26	300.266	C18H36O3	[M-H]-	2R-Hydroxyoctadecanoic Acid*	Lipids	Free fatty acids	26633-48-7	2	39976.8	33629.8	41668.2	39502.6	38853.6	39257.1	C03042	-
Wmmn002441	183.03	124.02	184.11	C10H16O3	[M-H]-	(E)-Linalool-1-oic acid	Lipids	Free fatty acids	-	3	38421.2	40247.8	35938.6	42497.5	44433	34031.5	-	-
Lmyn003835	289.04	137.02	290.043	C14H10O7	[M-H]-	4-(3,4,5-Trihydroxybenzoxy)benzoic acid	Phenolic acids	Phenolic acids	-	3	37777.4	37070.6	39473.3	45967.9	20605.4	45011.7	-	-
MWS0994	351.08	164.03	352.087	C10H16N4O10	[M-H]-	N-Carbamoyl-L-aspartate	Amino acids and derivatives	Amino acids and derivatives	13184-27-5	3	31100.5	44217.7	37808.6	27186.5	28073.2	27892.5	C00438	ko00240,ko00250,ko01100,ko01240
pmn001400	375.11	243.1	376.116	C19H20O8	[M-H]-	2,3,5,4'-Tetrahydroxystilbene-2-O-xyloside	Others	Stilbene	-	3	37186.2	24048	49953.9	33343.3	34630.7	36170.8	-	-
pmn001386	271.1	147.02	272.105	C16H16O4	[M-H]-	(3R)-Vestitol	Flavonoids	Other Flavonoids	158112-50-6	3	41848.5	30752.4	37485.4	38986.8	32178.2	34806.5	C00786	ko00943,ko01100,ko01110
Zjbn102529	269.08	211.04	270.089	C16H14O4	[M-H]-	3,7-dihydroxy-2,4-dimethoxyphenanthrene	Others	Others	-	2	40113	29443.5	39354.9	38239.2	34344.3	34295.2	-	-
pmb3101	175.06	115.04	176.069	C7H12O5	[M-H]-	2-Isopropylmalic Acid	Organic acids	Organic acids	49601-06-1	3	34231.7	27659.1	46512.7	25182.3	36866.1	44214.1	C02504	ko00290,ko00620,ko01100,ko01110,ko01210,ko01230
Lmmp122803	551.21	193.09	550.205	C27H34O12	[M+H]+	Balanophonin E glucoside	Lignans and Coumarins	Lignans	-	3	46138.9	32163	27915.2	47360.6	41872.7	73132.8	-	-
Lmsp010763	353.27	261.22	352.261	C21H36O4	[M+H]+	Monolinolenin	Lipids	Glycerol ester	75685-85-7	3	38319.8	31668	35950.3	57828.9	45419.8	40149.7	-	-
Lmhp011562	353.27	261.22	352.261	C21H36O4	[M+H]+	1-α-Linolenoyl-glycerol	Lipids	Glycerol ester	-	3	35863.1	30068.2	39910.7	35016.6	39790.3	47596.4	-	-
Lmfp009701	353.27	261.22	352.261	C21H36O4	[M+H]+	Glycerol 9(E),11(Z),13(E)-octadecatrienoyl ester	Lipids	Glycerol ester	-	3	35863.1	30068.2	39910.7	35016.6	39790.3	47596.4	-	-
pme0271	115	71.01	116.011	C4H4O4	[M-H]-	Maleic acid	Organic acids	Organic acids	110-16-7	3	40553	32456	31384.6	35070.1	25770.6	24078.5	C01384	ko00350,ko00650,ko00760,ko01100
pme1712	275.12	145.1	276.132	C11H20N2O6	[M-H]-	L-Saccharopine	Amino acids and derivatives	Amino acids and derivatives	997-68-2	3	46435.8	27009.3	29339.2	40058.9	27016.7	32649.9	C00449	ko00300,ko00310,ko01100,ko01110,ko01230
Lmbn007891	313.24	183.14	314.246	C18H34O4	[M-H]-	Hydroxy ricinoleic acid	Lipids	Free fatty acids	-	3	33172.9	30892.6	38385.8	35165.5	37609.8	34782.3	-	-
MWSmce561	515.3	497.29	516.309	C30H44O7	[M-H]-	7,15-Dihydroxy-3,11,23-trioxolanost-8-en-26-oic acid (Ganoderic Acid A)	Terpenoids	Triterpene	81907-62-2	3	33290.8	26143.2	41367.8	30692.5	25941.4	29442	-	-
Lmbn008694	515.3	497.29	516.309	C30H44O7	[M-H]-	Isocucurbitacin D	Terpenoids	Triterpene	68422-20-8	3	33290.8	26143.2	41367.8	30692.5	25941.4	29442	-	-
Ymjm000096	529.35	469.33	530.361	C32H50O6	[M-H]-	Viburnenone B1 methyl ester	Terpenoids	Triterpene	-	3	38051	36514.7	26162.8	32668.8	36966.3	32787.6	-	-
mws1593	665.21	161.04	666.222	C24H42O21	[M-H]-	D-Maltotetraose	Others	Saccharides	34612-38-9	3	29464.6	38220.3	31617	41124.2	46654.6	31658.6	C02052	-
pmb2319	482.32	184.07	481.317	C23H48NO7P	[M+H]+	LysoPC 15:0	Lipids	LPC	108273-89-8	3	31347	30125.6	37604.2	38549	39079.2	36667.9	-	-
Lmhp009129	482.32	184.07	481.317	C23H48NO7P	[M+H]+	LysoPC 15:0(2n isomer)	Lipids	LPC	-	3	31347	30125.6	37604.2	38549	39079.2	36667.9	-	-
Lmbn000121	113.04	96.01	114.043	C4H6N2O2	[M-H]-	3-Cyano-L-alanine	Amino acids and derivatives	Amino acids and derivatives	6232-19-5	3	45010	27521.4	25580.6	23037.3	27545.9	18530.7	C02512	ko00460,ko01100,ko01110
Wayn002532	301.06	168.01	302.064	C12H14O9	[M-H]-	Gallic acid-1-O-xyloside	Tannins	Tannin	-	2	34706	23062.1	40009.6	24383.8	23257	24879.3	-	-
pmb0881	478.29	337.27	477.286	C23H44NO7P	[M+H]+	LysoPE 18:2	Lipids	LPE	-	3	26285.9	34912.8	34658.9	60084	54875.6	39041.6	-	-
mws0437	151.06	59.01	152.069	C5H12O5	[M-H]-	D-Arabitol	Others	Saccharides	488-82-4	3	30997.3	24684	39195.3	32098.1	38021.6	32171.4	C01904	ko00040,ko01100
mws0194	119.04	92.03	120.044	C5H4N4	[M-H]-	Purine	Nucleotides and derivatives	Nucleotides and derivatives	120-73-0	3	36115.8	25473.1	32708	37672.9	29937.7	41304.7	C15587	-
Waln010192	576.33	277.22	577.338	C28H52NO9P	[M-H]-	2-(2,3-dihydroxypropoxy)-3-(((2-(dimethylamino)ethoxy)(hydroxy)phosphoryl)oxy)propyl (8E,11Z,14Z)-octadeca-8,11,14-trienoate*	Lipids	LPE	-	1	38777.4	24928.1	29945.7	28948.3	26949.5	26947	-	-
Lmbn005487	313.24	251.24	314.246	C18H34O4	[M-H]-	12,13-DHOME; (9Z)-12,13-Dihydroxyoctadec-9-enoic acid	Lipids	Free fatty acids	263399-35-5	3	33193.1	28485.8	31892.2	30959.8	28833.6	31224.2	C14829	ko00591
Lmbn001930	121.03	77.04	122.037	C7H6O2	[M-H]-	2-Hydroxybenzaldehyde (Salicylaldehyde)	Phenolic acids	Phenolic acids	90-02-8	3	31584.5	22323.4	39087.5	34048.2	27374.6	27953.8	C06202	ko01100
Zmfn000481	535.04	323.03	536.044	C14H22N2O16P2	[M-H]-	Uridine-5'-Diphosphate-D-Xylose	Nucleotides and derivatives	Nucleotides and derivatives	3616-06-6	3	25821.1	34254.9	32042	34010.4	34775	33276	C00190	ko00520,ko00908,ko01100,ko01250
MWS1877	205.16	133.06	206.167	C14H22O	[M-H]-	4-tert-Octylphenol	Phenolic acids	Phenolic acids	140-66-9	1	27500.1	32231.3	31615.1	30967	33310.6	35319.5	C14205	-
Waln011524	554.35	255.23	555.354	C26H54NO9P	[M-H]-	1-(2,3-dihydroxypropoxy)-3-(((2-(dimethylamino)ethoxy)(hydroxy)phosphoryl)oxy)propan-2-yl palmitate*	Lipids	LPE	-	1	32952.3	27999.9	29905.9	32541.8	42125.6	33580.6	-	-
MWS3136	167.04	108.03	168.042	C8H8O4	[M-H]-	4-Methoxysalicylic Acid	Phenolic acids	Phenolic acids	2237-36-7	3	27373.5	30252.6	31515.4	23618.4	30004.7	22152.6	-	-
Wagn011658	653.38	397.14	654.383	C31H58O14	[M-H]-	1-Palmitoyl-Sn-Glycerol 3-O-Diglucoside	Lipids	Glycerol ester	-	2	29685.4	25975.6	32136.2	24234.5	24472.3	28160.7	-	-
mws1297	269.1	101.02	270.11	C13H18O6	[M-H]-	Benzyl glucoside	Phenolic acids	Phenolic acids	4304-12-5	3	24482.6	30838	32442.8	36111	31090.1	29288.8	-	-
Waln009920	576.33	277.22	577.338	C28H52NO9P	[M-H]-	1-(2,3-dihydroxypropoxy)-3-(((2-(dimethylamino)ethoxy)(hydroxy)phosphoryl)oxy)propan-2-yl (8E,11Z,14Z)-octadeca-8,11,14-trienoate*	Lipids	LPE	-	1	28798.8	21765.1	34731.4	29415.1	25404.5	27901.8	-	-
MWS2070	179.07	92.03	180.079	C10H12O3	[M-H]-	Propyl 4-hydroxybenzoate	Phenolic acids	Phenolic acids	94-13-3	3	34898.8	22971	27368.4	34718.4	31140.5	34251.5	-	-
pme3146	145.06	102.06	146.069	C5H10N2O3	[M-H]-	β-Ureidoisobutyric acid	Organic acids	Organic acids	2905-86-4	3	28209.3	24451.9	32023.8	22590.6	27969.7	29432.7	C05100	-
mws0066	315.05	151	316.058	C16H12O7	[M-H]-	Isorhamnetin; 3'-Methoxy-3,4',5,7-Tetrahydroxyflavone	Flavonoids	Flavonols	480-19-3	3	31607.7	24352.2	28252.4	33485.5	33482.3	36856.2	C10084	-
Lmbn004847	179.07	146.04	180.079	C10H12O3	[M-H]-	4-Methoxyphenylpropionic acid	Phenolic acids	Phenolic acids	-	3	23407.1	27005.2	31113.2	23836.4	23733.7	32839.6	-	-
MWS3035	160.06	116.05	161.069	C6H11NO4	[M-H]-	N-Methyl-L-Glutamate	Amino acids and derivatives	Amino acids and derivatives	35989-16-3	3	35010	24311.2	21977	15005	25248.7	24319.5	C01046	ko01100
Lmrn003201	204.07	158.06	205.074	C11H11NO3	[M-H]-	Indole-3-lactic acid	Alkaloids	Plumerane	1821-52-9	3	27135.5	24127.6	29156.9	34854.1	25755.5	27685.8	C02043	-
mws0213	151.061	59.0139	152.069	C5H12O5	[M-H]-	Ribitol	Others	Saccharides	488-81-3	3	25027.2	24701.1	27214.5	17417.8	20680.7	20228.4	C00474	ko00040,ko00740,ko01100
pme0513	151.061	59.0139	152.069	C5H12O5	[M-H]-	Xylitol	Others	Saccharides	87-99-0	3	25027.2	24701.1	27214.5	17417.8	20680.7	20228.4	C00379	ko00040,ko01100,ko02010
pmb0874	478.29	337.27	477.286	C23H44NO7P	[M+H]+	LysoPE 18:2(2n isomer)	Lipids	LPE	-	3	30984.1	24501	20985.8	26080.8	24943.7	26604.8	-	-
MWSmce486	503.16	383.12	504.169	C18H32O16	[M-H]-	Manninotriose	Others	Saccharides	13382-86-0	3	21645.8	35141.9	17912.6	39107	31778.3	21178.6	C05404	ko00052,ko01100
Zmzn002460	171.04	127.05	172.052	C11H8O2	[M-H]-	1-Naphthoic acid	Organic acids	Organic acids	86-55-5	3	24854.9	26612.3	20983.1	14394.5	17974.8	18917.3	C14091	-
MWS4295	299.26	253.25	300.266	C18H36O3	[M-H]-	DL-2-hydroxystearic acid*	Lipids	Free fatty acids	629-22-1	2	41636.4	11803.2	18988.5	42512.5	41287.5	41125.6	-	-
mws1175	271.1	167.03	270.089	C16H14O4	[M+H]+	Pinostrobin	Flavonoids	Flavanones	480-37-5	3	20490.4	27894.7	23205.1	22086.3	20606	27227.9	C16419	ko00941
mws0373	129.06	83.05	130.063	C6H10O3	[M-H]-	4-Methyl-2-oxovalerate	Organic acids	Organic acids	816-66-0	3	21479.8	25151.4	24559.6	29305	24021.4	26696.8	C00233	ko00280,ko00290,ko00966,ko01100,ko01110,ko01210,ko01230
MWSslk083	183.06	153.02	184.074	C9H12O4	[M-H]-	4-Hydroxy-3,5-dimethoxybenzyl alcohol	Phenolic acids	Phenolic acids	530-56-3	3	26986.1	21342.3	22737.8	13297.3	16583.1	20369.5	-	-
Zmyn004449	309.21	171.1	310.214	C18H30O4	[M-H]-	9-Hydroxy-12-oxo-10(E),15(Z)-octadecadienoic acid	Lipids	Free fatty acids	-	3	24216.3	17978.2	26693.1	22004.5	22214.1	25123.9	C21923	ko00592,ko01110
pmf0314	289.25	157.16	290.261	C20H34O	[M-H]-	cis-Abienol	Terpenoids	Ditepenoids	17990-16-8	3	21407.2	25693.8	21680.3	17893	17987.1	23763.5	-	-
mws1397	441.08	169.02	442.09	C22H18O10	[M-H]-	Epicatechin gallate*	Flavonoids	Flavanols	1257-08-5	3	23070.7	22336.1	23069.9	16476.6	27894.3	21999.2	-	-
Lmgn000224	145.01	57.03	146.022	C5H6O5	[M-H]-	2-Methyl-3-oxosuccinic acid	Organic acids	Organic acids	-	3	24375.5	19108.1	23316.9	22513.3	11011.3	17135.6	C06030	ko00660
Lmbn001676	145.05	101.06	146.058	C6H10O4	[M-H]-	3-Hydroxy-3-Methyl-2-Oxopentanoic Acid	Organic acids	Organic acids	-	3	18757.1	24486.2	20444.1	33004.8	28320.8	35803.8	C14463	ko00290,ko01110,ko01210
mws0675	335.06	123.06	334.057	C11H15N2O8P	[M+H]+	β-Nicotinamide mononucleotide	Nucleotides and derivatives	Nucleotides and derivatives	1094-61-7	3	31033.7	15514.4	15569.3	8719.82	25038.7	21787.9	C00455	ko00760,ko01100
zjbp110826	267.1	176.05	266.094	C17H14O3	[M+H]+	7-hydroxy-2-(2-phenylethyl)chromone	Others	Chromone	-	3	9	9	60286.2	60800	93027.8	53276.9	-	-
pmb3075	319.08	145.03	320.09	C16H16O7	[M-H]-	3-O-p-Coumaroylshikimic acid	Phenolic acids	Phenolic acids	-	3	18002.5	19099.6	22912.2	21391.6	27517	17296.2	-	-
Sadn008165	247.14	161.06	248.141	C15H20O3	[M-H]-	β-Cannabispiranol	Terpenoids	Sesquiterpenoids	64052-90-0	3	20015.6	19831.1	19040.8	22613.5	18361.4	18121	-	-
pmn001368	699.25	537.2	700.258	C32H44O17	[M-H]-	Olivil-4,4'-Di-O-glucoside	Lignans and Coumarins	Lignans	-	3	18831.4	17044.3	21689.7	22566.1	13907.2	8547.26	-	-
HX1300	225.15	121.1	224.141	C13H20O3	[M+H]+	(2Z)-2-(4-methylpent-3-enyl)-6-oxohept-2-enoic acid	Terpenoids	Ditepenoids	-	2	27429.2	9	29448.5	32046.2	23905.9	26571.5	-	-
Hmdn006855	455.35	455.35	456.36	C30H48O3	[M-H]-	3,4-Cycloopen-cycloaltin-4(29),25-diene-24(R)-hydroxy-3-carboxylic acid	Terpenoids	Triterpene	-	3	20816.5	16113.6	18551.9	20222.4	19853.2	22163.3	-	-
pmb0856	480.31	339.29	479.301	C23H46NO7P	[M+H]+	LysoPE 18:1(2n isomer)	Lipids	LPE	-	3	22650.9	14596.4	17858.9	16430.9	13889.3	16777	-	-
mws0566	123.05	108.02	124.052	C7H8O2	[M-H]-	4-Methylcatechol	Phenolic acids	Phenolic acids	452-86-8	3	18272.1	14400.9	22152.8	21046.5	15012.7	23269.3	C06730	ko01100
mws0805	308.1	87.01	309.106	C11H19NO9	[M-H]-	N-Acetylneuraminic acid	Amino acids and derivatives	Amino acids and derivatives	131-48-6	3	12684.7	30413.2	10014	37430.3	28666.6	29250.7	C00270	ko00520,ko01100,ko01250
mws5045	215.17	169.16	216.173	C12H24O3	[M-H]-	12-Hydroxydodecanoic acid	Lipids	Free fatty acids	505-95-3	3	17522.9	18976.7	16329.8	24325	24080.1	23216.1	C08317	-
mws0371	327.23	283.24	328.24	C22H32O2	[M-H]-	Cis-4,7,10,13,16,19-Docosahexaenoic Acid	Lipids	Free fatty acids	6217-54-5	3	21152	16548.8	14800.9	30771	21938.1	26554.1	C06429	ko01040
mws0981	178.04	136.02	179.044	C6H5N5O2	[M-H]-	Isoxanthopterin	Nucleotides and derivatives	Nucleotides and derivatives	529-69-1	3	16273.7	21509.3	14210.1	26593.8	28246.4	26604.5	C03975	-
mws0474	229.14	211.13	230.152	C12H22O4	[M-H]-	Dodecanedioic aicd	Lipids	Free fatty acids	693-23-2	3	15583.2	17147.8	19225.1	20038.4	15579.7	20327.3	C02678	-
mws2628	118.09	87.05	117.079	C5H11NO2	[M+H]+	N-Methyl-4-aminobutyric acid	Organic acids	Organic acids	1119-48-8	3	19790.7	12437.7	18800.5	17662.1	22370.7	18837.9	C15987	ko00760,ko01100
Lmbp015047	393.32	281.19	392.308	C28H40O	[M+H]+	Ergosta-4,6,8(14),22-Tetraene-3-One	Terpenoids	Triterpene	-	3	9529.97	21306.1	19860.3	14290.2	18940.1	20346.6	-	-
Lmsn003588	297.08	282.05	298.084	C17H14O5	[M-H]-	Pterocarpine	Flavonoids	Isoflavones	524-97-0	3	18311.4	13115.6	18746.3	17753.2	19962	19524.6	-	-
mws0355	441.08	169.01	442.09	C22H18O10	[M-H]-	Catechin gallate*	Flavonoids	Flavanols	130405-40-2	3	13401	13906.7	20312.9	27647.5	15257.6	21461.8	-	-
pme1201	273.08	167.03	274.084	C15H14O5	[M-H]-	Phloretin	Flavonoids	Chalcones	60-82-2	3	15313.6	13088.7	17693.6	18514.5	18514.5	18116.1	C00774	ko00941,ko01110
pmb2653	649.22	145.05	650.227	C24H42O20	[M-H]-	DMelezitose O-rhamnoside	Others	Saccharides	-	3	12842.9	11796.6	20730.6	11381.5	8709.98	13033.7	-	-
Waln011222	554.34	255.23	555.354	C26H54NO9P	[M-H]-	2-(2,3-dihydroxypropoxy)-3-(((2-(dimethylamino)ethoxy)(hydroxy)phosphoryl)oxy)propyl palmitate*	Lipids	LPE	-	1	14457.9	11819.5	18203.6	13546.4	14214.9	16646	-	-
WaYn011395	580.36	281.25	581.369	C28H56NO9P	[M-H]-	2-(2,3-dihydroxypropoxy)-3-(((2-(dimethylamino)ethoxy)(hydroxy)phosphoryl)oxy)propan-2-yl (Z)-14-Octadecenoic Acid	Lipids	LPE	-	2	18285.3	15609.5	9833.31	17079.5	14163.8	15814.4	-	-
Zbqn003921	250.07	88.04	251.079	C12H13NO5	[M-H]-	N-carboxy-N-(2-oxo-2-phenylethyl)-L-alanine	Amino acids and derivatives	Amino acids and derivatives	-	3	16114.8	13756.6	13332.5	18220.9	13753.2	16603.3	-	-
mws1320	160.08	130.07	161.084	C10H11NO	[M-H]-	Tryptophol	Alkaloids	Plumerane	526-55-6	3	11491.6	10514.6	12737.1	16636.6	13665.8	12691.1	C00955	ko00380
mws0983	326.31	62.06	325.298	C20H39NO2	[M+H]+	N-Oleoylethanolamine	Alkaloids	Alkaloids	111-58-0	3	11538.8	11697.9	10419.2	10325.2	10672	10216	C20792	-
Lmbn006152	279.23	59.01	280.24	C18H32O2	[M-H]-	(9Z,11E)-Octadecadienoic acid	Lipids	Free fatty acids	2540-56-9	3	10308.7	9213.14	13701.7	9497.85	7778.5	12773.6	C04056	ko00591
Waln011704	580.36	281.25	581.369	C28H56NO9P	[M-H]-	1-(2,3-dihydroxypropoxy)-3-(((2-(dimethylamino)ethoxy)(hydroxy)phosphoryl)oxy)propan-2-yl (Z)-14-Octadecenoic Acid	Lipids	LPE	-	1	14155.9	8790.36	9176.75	9373.16	13201.4	10254.5	-	-
Zmdn006929	255.07	213.06	256.074	C15H12O4	[M-H]-	Aloe-Emodin-9-Anthrone	Quinones	Anthraquinone	6247-99-0	3	13401.5	8029.47	10635.6	12301.4	13323.5	12489.5	C16760	-
mws0217	76.04	59.01	75.032	C2H5NO2	[M+H]+	L-Glycine	Amino acids and derivatives	Amino acids and derivatives	56-40-6	3	6853.69	7053.29	16182.6	9363.74	7277.09	7477.6	C00037	ko00230,ko00260,ko00310,ko00440,ko00460,ko00470,ko00480,ko00630,ko00730,ko00860,ko00970,ko01100,ko01110,ko01200,ko01230,ko01240,ko02010
Zmyn004548	291.2	235.17	292.204	C18H28O3	[M-H]-	12-Oxo-phytodienoic acid	Lipids	Free fatty acids	85551-10-6	3	8336.17	9246.76	12302	9395.01	9049.6	6823.69	C01226	ko00592,ko01100,ko01110
Waln011009	578.34	279.23	579.354	C28H54NO9P	[M-H]-	2-(2,3-dihydroxypropoxy)-3-(((2-(dimethylamino)ethoxy)(hydroxy)phosphoryl)oxy)propyl (11Z,14Z)-octadeca-11,14-dienoate*	Lipids	LPE	-	1	12798	8193.85	8448.2	10288.8	11488.8	10859.2	-	-
pme0266	201.11	139.11	202.12	C10H18O4	[M-H]-	Sebacic acid	Organic acids	Organic acids	111-20-6	1	10733.9	7520.84	10479.8	9168.02	14214.4	12261	C08277	-
MWS0132	611.15	306.07	612.152	C20H32N6O12S2	[M-H]-	Oxiglutatione	Amino acids and derivatives	Amino acids and derivatives	27025-41-8	3	12347.5	10005	6229.78	9602.6	9696.17	11933.5	C00127	ko00480,ko01100,ko01240
Lmyn006011	677.38	397.13	678.383	C33H58O14	[M-H]-	Gingerglycolipid B	Lipids	Glycerol ester	88168-90-5	3	7316.41	7375.1	11777.4	9479.78	8046.54	7955.85	-	-
Waln010743	578.35	279.23	579.354	C28H54NO9P	[M-H]-	1-(2,3-dihydroxypropoxy)-3-(((2-(dimethylamino)ethoxy)(hydroxy)phosphoryl)oxy)propan-2-yl (11Z,14Z)-octadeca-11,14-dienoate*	Lipids	LPE	-	1	10822.3	7295.01	8172.02	8630.68	8244.85	6738.71	-	-
Wmzn000227	145.06	109.04	146.058	C6H10O4	[M-H]-	2,2-Dimethylsuccinic acid	Organic acids	Organic acids	597-43-3	3	7908.82	10005	6670	6326.74	7007.32	10005	-	-
Zmyn005252	285.24	239.24	286.251	C17H34O3	[M-H]-	3-Hydroxy-palmitic acid methyl ester	Lipids	Free fatty acids	51883-36-4	3	6332.7	7258.05	9505.71	9401.95	9470.36	9937.93	C11849	-
MWSmce598	829.28	325.11	828.275	C30H52O26	[M+H]+	Maltopentaose	Others	Saccharides	34620-76-3	3	9	9609.6	12121.3	14096.4	29329.7	16523.5	-	-
pmf0293	269.29	209.23	270.292	C18H38O	[M-H]-	1-Octadecanol	Lipids	Free fatty acids	112-92-5	3	6574.72	6665.32	5766.14	46000.3	20993.8	37488.6	-	-
pme1987	88.04	71.01	89.0477	C3H7NO2	[M-H]-	L-Alanine	Amino acids and derivatives	Amino acids and derivatives	56-41-7	3	9	8619.09	7875.95	8078.18	5802.68	10005	C00041	ko00250,ko00270,ko00430,ko00450,ko00470,ko00710,ko00970,ko01100,ko01110,ko01200,ko01230,ko02010,ko04122
Lmyn006221	679.39	397.13	680.398	C33H60O14	[M-H]-	Gingerglycolipid C	Lipids	Glycerol ester	-	3	5002.69	5531.55	5535.95	3361.18	3905.94	3298.76	-	-
MWS2602	335.22	115.04	336.23	C20H32O4	[M-H]-	5(S),15(S)-DiHETE; 5,15-Dihydroxy-6,8,11,13-Eicosatetraenoic Acid	Lipids	Free fatty acids	82200-87-1	3	4434.06	3825.55	4721.66	4849.12	4915.88	4260.94	-	-
pmn001497	575.35	279.2	516.335	C33H44N2O3	[M+CH3COOH-H]-	Dendrocrepine	Alkaloids	Alkaloids	51020-39-4	3	3741.11	2644.02	3531.46	3740.98	3392.93	2497.76	-	-
