# Supplementary material for: Aquilaria sinensis leaf tea affects the immune system and increases sleep in zebrafish
Source: Front Pharmacol. 2023 Nov 16;14:1246761. doi: 10.3389/fphar.2023.1246761 (PMC10687561; doi:10.3389/fphar.2023.1246761)
Supplement: Supplementary file 2 [file Table1.XLSX]

## Sheet: Sheet1
Supplemental Table 1. summary of primers used.
Primer	Sequence	Access No.
dec2 qF	5`-AGGACGCGTACAAGTTACCA-3`	ENSDART00000061106.5
dec2 qR	5`-ATGCTTCAGCGTCAGTTCCA -3`
β-actin-F	5`-ACGAACGACCAACCTAAACTCT-3`	ENSDART00000054987
β-actin-R	5`-TTAGACAACTACCTCCCTTTGC-3`
nfkbiaa-qF	5`-AGCAAGCCTGAAGGAGACAA-3`	ENSDARG00000005481
nfkbiaa-qR	5`- CTGTTCAGGTACGGGTCGTT-3`
tnfrsf1a-qF	5`-TATGGCATACGAAGGCATCA-3`	ENSDARG00000018569
tnfrsf1a-qR	5`-GGATGCAGTCTGGGAGATTC-3`
nfkbiab-qF	5`-GCCATCCAGGGTTACTTGTC-3`	ENSDARG00000007693
nfkbiab-qR	5`-CACTGTGAACACTGGCACCT-3`
cd40-qF	5`-AAACAAGACCAGCCGAAATG-3`	ENSDARG00000054968
cd40-qR	5`-GTGGAAAATGTCCCGTCACT-3`
traf3-qF	5`-TGAGGTGGAGCGTCAGTATG-3`	ENSDARG00000022000
traf3-qR	5`-TCCAGCAGCTTCTCTGAGTG -3`
il1b-qF	5`-CGCTCCACATCTCGTACTCA-3`	ENSDARG00000098700
il1b-qR	5`-CATTTGACGGACTCGAAGGT-3`
